# Supplementary material for: Analysis of VEGFA Variants and Changes in VEGF Levels Underscores the Contribution of VEGF to Polycystic Ovary Syndrome
Source: PLoS One. 2016 Nov 15;11(11):e0165636. doi: 10.1371/journal.pone.0165636 (PMC5112863; doi:10.1371/journal.pone.0165636)
Supplement: S1 Data — (XLSX) [file pone.0165636.s001.xlsx]

## Sheet: Sheet1
Number	Series	Serial	rs833068	rs2010963	rs833061	rs699947	rs1570360	rs833070	rs3025020	rs3025039	rs25648	rs1547651	rs833052	rs3025026
1	1	T.PCOS-1	G/A	G/C	C/C	C/C	G/G	G/G	C/C	C/C	C/C	A/A	C/A	C/G
2	2	T.PCOS-2	G/A	G/C	T/C	C/A	G/G	A/G	C/T	C/C	C/C	A/T	C/C	C/G
3	3	T.PCOS-3	A/A	C/C	C/C	C/C	G/G	G/G	C/C	C/C	C/C	A/A	C/A	C/C
4	4	T.PCOS-4	G/G	G/G	T/C	C/C	G/G	A/G	C/T	C/C	C/T	A/A	C/C	C/G
5	5	T.PCOS-5	G/G	G/G	T/T	C/C	G/G	A/A	C/C	C/C	C/C	A/A	C/C	C/C
6	7	T.PCOS-7	G/A	G/C	T/C	C/A	G/G	A/G	C/T	C/C	C/T	A/A	C/C	G/G
7	8	T.PCOS-8	G/A	G/C	T/C	C/A	G/G	A/G	C/T	C/C	C/C	A/A	C/C	C/G
8	9	T.PCOS-9	A/A	C/C	C/C	A/A	A/A	G/G	C/T	C/C	C/T	A/A	C/A	G/G
9	10	T.PCOS-10	G/A	G/C	T/C	C/C	G/G	A/G	C/C	C/C	C/C	A/A	C/C	G/G
10	11	T.PCOS-11	G/G	G/G	T/T	C/C	G/G	A/A	C/T	C/C	C/T	A/A	C/C	C/G
11	12	T.PCOS-12	G/A	G/C	T/C	C/A	G/A	A/G	C/C	C/C	C/C	A/T	C/A	C/C
12	13	T.PCOS-13	G/A	G/C	T/C	C/A	G/A	A/G	C/T	C/C	C/T	A/A	C/C	C/G
13	14	T.PCOS-14	A/A	C/C	C/C	C/C	G/G	G/G	C/C	C/C	C/C	A/A	C/A	C/C
14	15	T.PCOS-15	G/A	G/C	T/C	C/C	G/G	A/G	T/T	C/C	C/C	A/A	C/A	C/C
15	16	T.PCOS-16	G/G	G/G	C/C	C/C	G/G	A/A	C/C	T/T	C/C	T/T	C/C	C/C
16	17	T.PCOS-17	G/A	G/C	T/C	C/A	G/G	A/G	C/C	C/C	C/C	A/A	C/C	C/C
17	18	T.PCOS-18	G/A	G/C	T/T	C/A	G/A	A/G	C/T	C/T	C/C	A/A	C/C	C/C
18	19	T.PCOS-19	G/A	G/C	T/C	C/A	G/A	A/G	C/T	C/C	C/T	A/T	C/C	C/C
19	20	T.PCOS-20	A/A	C/C	C/C	C/C	G/G	G/G	C/C	C/C	C/C	A/A	C/C	C/C
20	21	T.PCOS-21	G/A	G/C	T/C	C/C	G/G	A/G	C/T	C/C	C/C	A/A	C/C	C/G
21	22	T.PCOS-22	A/A	C/C	C/C	C/C	G/G	G/G	C/T	C/C	C/C	A/A	C/A	C/C
22	23	T.PCOS-23	G/A	G/C	T/C	C/A	G/A	A/G	C/T	C/C	C/T	A/A	C/C	C/C
23	24	T.PCOS-24	G/G	G/G	C/C	C/C	G/G	G/G	C/C	C/C	C/C	A/A	C/A	C/G
24	25	T.PCOS-25	G/G	G/G	T/T	A/A	A/A	A/A	C/T	C/T	C/C	A/A	C/C	C/C
25	26	T.PCOS-26	G/G	G/G	T/C	C/A	G/G	A/G	C/T	C/C	C/C	A/T	C/C	C/G
26	27	T.PCOS-27	G/G	G/G	C/C	C/C	G/G	G/G	C/C	C/C	C/C	A/A	C/A	G/G
27	28	T.PCOS-28	G/G	G/G	T/C	C/A	G/G	A/G	C/C	C/C	C/C	A/A	C/C	C/G
28	29	T.PCOS-29	G/G	G/G	T/T	C/C	G/G	A/A	C/C	C/C	C/C	A/T	C/C	G/G
29	30	T.PCOS-30	G/G	G/G	T/C	C/A	G/G	A/G	C/T	C/C	C/C	A/A	C/C	C/G
30	31	T.PCOS-31	G/A	G/C	T/C	C/A	G/A	A/G	C/C	C/C	C/C	A/A	C/C	C/C
31	32	T.PCOS-32	G/G	G/G	T/T	C/C	G/G	A/A	C/T	C/C	C/T	A/A	C/C	C/C
32	33	T.PCOS-33	G/G	G/G	T/C	C/A	G/A	A/G	C/C	C/C	C/C	A/A	C/C	C/G
33	34	T.PCOS-34	G/G	G/G	T/C	C/A	G/A	A/G	C/T	C/C	C/T	A/A	C/C	C/C
34	35	T.PCOS-35	G/A	G/C	C/C	C/C	G/G	G/G	C/C	C/T	C/C	A/A	C/A	C/C
35	36	AC1	G/A	G/C	T/T	C/C	G/G	A/A	C/C	C/C	C/C	A/A	C/C	C/G
36	37	AC3	A/A	G/G	T/T	C/C	G/G	A/A	C/C	C/C	C/C	A/A	C/C	C/G
37	38	AC6	G/G	G/G	T/C	C/A	G/A	A/G	C/C	C/C	C/T	A/A	C/C	C/C
38	39	AC8	G/G	G/G	T/C	C/A	G/A	A/G	C/T	C/C	C/C	A/T	A/A	C/C
39	40	AC9	G/G	G/G	T/C	C/A	G/A	A/A	C/T	C/C	C/C	A/A	C/C	C/C
40	41	AC10	G/G	G/G	T/C	C/A	G/A	A/A	C/C	C/C	C/C	A/A	C/C	C/G
41	42	AC11	G/A	G/C	T/C	C/A	G/G	A/G	C/T	C/C	C/C	A/A	C/A	C/G
42	43	AC13	G/A	G/C	T/C	C/A	G/G	G/G	C/C	C/T	C/C	A/A	C/A	C/C
43	44	AC15	G/A	G/C	T/T	C/C	G/G	A/A	C/C	C/T	C/C	A/A	C/C	C/C
44	45	AC16	G/A	G/C	T/C	C/A	G/A	A/G	C/C	C/T	C/C	A/A	C/C	C/G
45	46	AC17	G/G	G/G	C/C	C/C	A/A	G/G	C/T	C/C	C/T	A/T	C/A	C/G
46	47	AC18	A/A	G/G	T/T	C/C	G/G	A/A	C/C	C/C	C/C	A/A	C/C	C/C
47	48	AC20	G/G	G/G	T/C	C/A	G/A	A/A	C/T	C/C	C/C	A/A	C/C	C/C
48	49	AC22	G/G	G/G	T/C	C/A	G/A	A/G	C/T	C/C	C/T	A/T	C/C	C/G
49	50	AC23	G/G	G/G	T/T	C/C	G/G	A/A	C/T	C/C	C/C	A/A	C/C	C/G
50	51	AC24	G/A	G/C	T/T	C/C	G/G	A/A	C/C	C/C	C/C	A/A	C/C	C/C
51	52	AC25	G/G	G/G	C/C	A/A	A/A	G/G	C/T	C/C	C/T	A/T	A/A	C/C
52	53	AC26	G/A	G/C	T/C	C/A	G/A	A/G	C/T	C/C	C/C	A/A	C/C	C/C
53	54	AC27	G/A	G/C	T/T	C/C	G/G	A/A	C/C	C/C	C/C	A/A	C/C	C/G
54	55	AC28	A/A	C/C	T/C	C/C	G/G	A/A	C/C	C/C	C/T	A/A	C/C	C/G
55	56	AC29	G/G	G/G	T/C	C/A	G/G	A/G	C/C	C/T	C/C	A/A	C/C	C/C
56	57	AC30	G/G	G/G	C/C	A/A	G/A	A/G	C/T	C/T	C/T	A/T	C/A	C/C
57	58	AC32	G/G	G/G	C/C	A/A	G/A	A/A	T/T	C/C	C/T	A/T	C/C	C/C
58	59	AC33	A/A	G/G	T/T	C/C	G/G	A/A	C/T	C/C	C/C	A/A	C/C	C/C
59	60	AC35	G/G	G/G	C/C	A/A	G/A	A/A	C/T	C/C	C/C	A/A	C/C	C/G
60	61	AC36	G/A	G/C	T/C	C/A	G/G	A/G	C/T	C/C	C/C	A/A	C/A	C/C
61	62	AC37	G/A	G/C	T/C	C/A	G/G	A/G	C/C	C/C	C/C	A/A	C/A	C/G
62	63	AC38	G/A	G/C	T/C	C/A	G/A	A/G	C/T	C/C	C/C	A/A	C/C	C/C
63	64	AC39	G/G	G/G	T/C	C/A	G/A	A/G	C/T	C/C	C/T	A/T	C/C	C/G
64	65	AC41	G/A	G/C	T/C	C/A	G/A	A/G	C/C	C/C	C/C	A/T	C/A	C/G
65	66	AC42	G/G	G/G	T/C	C/A	G/G	A/G	C/C	C/T	C/C	A/A	C/C	C/G
66	67	AC43	G/G	G/G	C/C	A/A	A/A	G/G	C/C	C/C	C/T	T/T	A/A	G/G
67	68	AC44	G/G	G/G	C/C	A/A	A/A	G/G	C/C	C/C	C/T	A/T	C/A	G/G
68	69	AC45	G/A	G/C	T/C	C/A	G/A	A/G	C/T	C/C	C/C	A/A	C/C	C/C
69	70	AC46	G/G	G/G	C/C	A/A	A/A	G/G	C/T	C/C	C/T	A/T	A/A	G/G
70	71	AC47	G/A	G/C	T/C	C/A	G/A	A/G	C/T	C/C	C/C	A/A	C/C	C/C
71	72	AC48	A/A	C/C	T/T	C/C	G/G	A/A	C/T	C/C	C/C	A/A	C/C	C/G
72	73	AC50	G/A	G/C	T/C	C/A	G/G	A/G	C/C	C/C	C/C	A/A	C/A	C/G
73	74	AC51	G/A	G/C	T/C	C/A	G/A	A/G	C/C	C/C	C/C	A/T	A/A	C/G
74	75	AC52	G/G	G/G	T/C	C/A	G/G	A/G	C/C	C/C	C/T	A/T	C/A	C/G
75	76	AC53	G/G	G/G	T/C	C/A	G/A	A/A	C/C	C/C	C/C	A/A	C/C	C/G
76	77	AC54	G/A	G/C	T/C	C/A	G/A	A/G	C/C	C/C	C/C	A/A	C/A	C/C
77	78	AC55	G/A	G/C	T/C	C/A	G/A	A/G	C/T	C/C	C/T	A/T	C/A	C/G
78	79	AC56	G/G	G/G	C/C	A/A	A/A	G/G	C/T	C/T	C/T	A/T	C/A	C/C
79	80	AC57	G/A	G/C	T/T	C/C	G/G	A/A	C/C	C/C	C/C	A/A	C/C	G/G
80	81	AC58	G/A	G/C	T/C	C/A	G/A	A/G	C/C	C/C	C/C	A/A	C/A	C/C
81	82	AC59	G/A	G/C	T/C	C/A	G/G	A/G	C/C	T/T	C/C	A/T	C/A	C/C
82	83	AC60	G/A	G/C	T/T	C/C	A/A	G/G	C/C	C/C	T/T	T/T	A/A	C/G
83	84	AC61	G/A	G/C	T/C	C/C	G/G	A/A	C/C	C/C	C/T	A/A	C/C	C/C
84	85	AC62	A/A	C/C	T/T	C/C	G/G	A/A	C/T	C/C	C/C	A/A	C/C	C/C
85	86	AC63	G/G	G/G	C/C	A/A	G/A	A/A	C/C	C/C	C/T	A/A	C/C	C/G
86	87	AC64	A/A	G/G	T/T	C/C	G/G	A/A	T/T	C/C	C/T	A/T	C/C	C/C
87	88	AC66	G/G	G/G	T/T	C/C	G/G	A/A	C/T	C/C	C/C	A/A	C/C	C/G
88	89	AC67	G/A	G/C	T/T	C/C	G/G	A/A	C/T	C/C	C/C	A/A	C/C	C/C
89	90	AC68	G/A	G/C	T/T	C/C	G/G	A/A	C/C	C/C	C/C	A/A	C/C	C/C
90	91	AC70	G/A	G/C	T/C	C/A	G/A	A/G	C/C	C/C	C/C	A/A	C/A	C/G
91	92	AC71	G/A	G/C	T/C	C/A	G/A	A/G	C/T	C/C	C/T	A/T	C/A	C/G
92	93	AC72	G/A	G/C	T/T	C/C	G/G	A/A	C/T	C/C	C/C	A/A	C/C	C/C
93	94	AC73	G/A	G/C	T/C	C/A	G/A	A/G	C/T	C/C	C/C	A/A	C/C	C/C
94	95	AC75	A/A	G/G	T/T	C/C	G/G	A/A	C/T	C/C	C/C	A/A	C/C	C/C
95	96	AC76	G/G	G/G	C/C	A/A	G/A	A/A	C/C	C/C	C/T	A/A	C/C	C/G
96	97	AC77	A/A	G/G	T/T	C/C	A/A	A/A	C/T	C/C	C/T	A/T	C/C	C/G
97	98	AC78	G/G	G/G	C/C	A/A	G/A	A/G	C/T	C/C	C/C	A/A	C/C	C/C
98	99	AC79	G/A	G/C	T/T	C/C	G/G	A/A	C/C	C/C	C/C	A/A	C/C	G/G
99	100	AC80	G/A	G/C	T/C	C/A	G/G	A/G	C/C	C/T	C/C	A/A	C/C	C/C
100	101	AC81	G/G	G/G	T/C	C/A	G/G	A/G	C/C	C/T	C/C	A/A	C/C	C/C
101	102	AC82	G/A	G/C	T/T	C/C	G/G	A/A	C/C	C/C	C/C	A/A	C/C	C/G
102	103	AC83	G/G	G/G	C/C	A/A	G/A	A/G	C/T	C/C	C/C	A/A	C/C	C/G
103	104	AC84	G/A	G/C	T/C	C/A	G/G	A/G	C/C	C/C	C/C	A/A	C/A	C/G
104	105	AC85	G/A	G/C	T/C	C/A	G/A	A/G	C/C	C/C	C/C	A/A	C/A	C/C
105	106	AC86	G/G	G/G	T/C	C/A	A/A	G/G	C/C	C/C	C/C	T/T	A/A	C/G
106	107	AC87	G/G	G/G	T/C	C/A	G/A	A/A	C/C	C/C	C/C	A/A	C/C	G/G
107	108	AC88	G/G	G/G	T/C	C/A	G/A	A/G	C/T	C/C	C/T	A/T	C/C	C/G
108	109	AC90	G/A	G/C	T/T	C/C	G/G	A/A	C/C	C/C	C/C	A/A	C/C	G/G
109	110	AC92	G/A	G/C	T/C	C/A	G/A	A/G	C/C	C/C	C/C	A/A	C/A	C/G
110	111	AC94	G/G	G/G	C/C	A/A	G/A	A/G	C/T	C/C	C/C	A/A	C/C	C/G
111	112	AC95	G/A	G/C	C/C	C/A	G/A	A/G	C/C	C/C	C/T	A/A	C/A	C/C
112	113	AC96	G/A	G/C	T/C	C/A	G/A	A/G	C/T	C/C	C/C	A/A	C/C	C/G
113	114	AC97	G/A	G/C	T/C	C/A	G/A	G/G	C/C	C/T	C/C	A/A	C/A	C/C
114	115	AC98	G/A	G/C	T/C	C/A	G/A	A/G	C/T	C/C	C/C	A/A	C/C	C/G
115	116	AC99	G/G	G/G	T/C	C/A	G/A	A/G	C/T	C/C	C/T	A/T	C/C	C/G
116	117	AC100	G/G	G/G	T/T	C/C	G/G	A/A	C/C	C/C	C/C	A/A	C/C	G/G
117	118	AC101	G/G	G/G	T/C	C/A	G/G	G/G	C/C	C/C	T/T	T/T	A/A	C/G
118	119	AC102	G/G	G/C	T/C	C/A	G/A	A/G	C/T	C/C	C/C	A/A	C/C	C/C
119	120	AC104	G/A	G/C	T/C	C/A	G/A	A/G	C/C	C/C	C/T	A/T	C/A	G/G
120	121	AC105	G/A	G/C	T/C	C/A	G/G	A/G	T/T	C/T	C/C	A/T	C/A	C/C
121	122	AC106	G/G	G/G	T/C	C/A	G/G	A/G	C/C	C/T	C/C	A/A	C/C	C/G
122	123	AC107	G/G	G/G	T/C	C/A	G/G	A/G	C/C	C/T	C/C	A/A	C/C	C/C
123	124	AC108	G/G	C/C	C/C	A/A	A/A	G/G	C/T	C/C	C/T	A/T	A/A	C/G
124	125	AC109	G/G	G/G	T/C	C/A	G/G	A/G	C/T	C/C	C/C	A/A	C/A	C/C
125	126	AC110	G/A	G/C	T/T	C/C	G/G	A/A	C/C	C/C	C/C	A/A	C/C	G/G
126	127	AC111	G/G	G/C	T/T	C/A	G/A	A/A	C/C	C/C	C/T	A/A	C/C	C/G
127	128	AC112	G/A	G/C	T/C	C/A	A/A	G/G	C/C	C/C	C/T	A/T	C/A	C/C
128	129	AC113	G/G	C/C	C/C	A/A	A/A	G/G	C/C	T/T	C/C	A/T	A/A	C/C
129	130	AC115	G/A	G/C	T/C	C/A	A/A	G/G	T/T	C/C	T/T	A/T	A/A	C/C
130	131	AC116	G/A	G/C	T/C	C/A	G/G	A/G	C/T	C/C	C/C	A/A	C/C	C/C
131	132	AC117	G/A	G/C	T/T	C/C	G/G	A/A	C/C	C/C	C/T	A/A	C/C	C/C
132	133	AC118	G/A	G/C	T/C	C/A	G/G	G/G	C/T	C/C	C/C	A/A	C/A	C/C
133	134	AC119	G/G	G/C	T/C	C/A	G/A	A/G	C/C	C/C	C/C	A/T	C/A	C/G
134	211	ANC-77	G/A	G/G	T/T	C/C	G/G	A/A	C/C	C/C	C/C	A/A	C/C	C/C
135	212	ANC-78	G/A	G/G	T/T	C/C	G/G	A/A	C/C	C/C	C/C	A/A	C/C	C/C
136	213	ANC-79	G/A	G/C	T/C	C/A	G/A	G/G	C/T	C/T	C/C	A/T	C/A	C/G
137	214	ANC-80	G/A	G/G	T/C	C/A	G/A	G/G	C/T	C/T	C/C	A/T	A/A	C/G
138	215	ANC-81	G/A	G/G	T/T	C/C	G/G	A/A	C/C	C/C	C/C	A/A	C/C	C/C
139	216	ANC-82	G/A	G/C	T/C	C/A	G/A	G/G	C/T	C/T	C/C	A/T	C/A	C/G
140	217	ANC-83	G/A	G/G	T/T	C/C	G/G	A/A	C/C	C/C	C/C	A/A	C/C	C/C
141	218	ANC-84	G/A	G/G	T/T	C/C	G/G	A/A	C/C	C/C	C/C	A/A	C/C	C/C
142	219	ANC-85	G/A	G/G	T/C	C/A	G/A	G/G	C/T	C/C	C/C	A/T	A/A	C/G
143	220	ANC-86	G/A	G/C	T/C	C/C	G/G	A/G	C/C	C/C	C/C	A/A	C/C	C/G
144	221	ANC-87	G/A	G/G	T/C	C/C	G/G	A/A	C/C	C/C	C/C	A/A	C/C	C/C
145	222	ANC-88	G/A	G/G	T/C	C/A	G/A	G/G	C/T	C/C	C/C	A/T	A/A	C/G
146	223	ANC-89	G/A	G/G	T/C	C/A	G/A	G/G	C/T	C/C	C/C	A/T	C/A	C/G
147	225	ANC-91	G/A	G/G	T/T	C/C	G/G	A/A	C/C	C/C	C/C	A/A	C/C	C/C
148	227	ANC-93	G/A	G/G	T/C	A/A	G/G	A/G	C/T	C/T	C/C	A/T	C/A	G/G
149	228	ANC-94	G/A	G/G	T/T	C/C	G/G	A/A	C/C	C/C	C/C	A/A	C/C	C/C
150	229	ANC-95	G/A	G/C	T/C	C/A	G/A	G/G	C/T	C/T	C/C	A/T	C/A	C/G
151	230	ANC-96	G/G	G/C	T/C	C/A	G/A	A/G	C/T	C/C	C/C	A/A	C/C	C/G
152	231	ANC-97	G/G	G/G	T/T	C/C	A/A	A/G	C/T	C/C	C/T	A/T	C/C	C/C
153	232	ANC-98	G/A	G/G	T/T	C/C	G/A	A/G	C/T	C/C	C/C	A/A	C/C	C/G
154	233	ANC-99	G/G	G/C	T/T	C/C	G/G	A/G	C/T	C/T	C/T	A/T	C/C	C/G
155	234	ANC-100	G/A	G/G	T/T	C/C	G/G	A/A	C/C	C/C	C/C	A/A	C/C	C/C
156	235	ANC-101	G/A	G/C	T/T	C/A	G/A	A/G	C/T	C/C	C/T	A/A	C/A	C/C
157	236	ANC-102	G/A	C/C	T/C	C/A	G/A	A/A	C/C	C/C	C/C	A/A	C/C	C/G
158	237	ANC-103	G/A	C/C	T/T	C/C	G/A	A/A	C/T	C/C	C/C	A/A	C/C	C/G
159	238	ANC-104	G/A	G/G	T/T	C/C	G/G	A/A	C/C	C/C	C/C	A/A	C/C	C/C
160	239	ANC-105	G/A	G/G	T/C	C/A	G/G	G/G	C/C	C/C	T/T	A/A	C/A	C/C
161	240	ANC-106	G/A	G/C	T/C	C/A	G/G	A/G	C/C	C/C	C/T	A/A	C/C	C/C
162	241	ANC-107	G/A	G/G	T/T	C/C	G/G	A/A	C/C	C/C	C/C	A/A	C/C	C/C
163	242	ANC-108	G/G	G/G	T/C	C/C	G/A	A/G	T/T	C/C	C/C	A/A	C/C	C/C
164	243	ANC-109	G/G	C/C	C/C	C/A	G/A	A/G	T/T	C/C	C/C	A/T	C/A	G/G
165	249	ANC-115	G/A	G/C	T/C	C/A	G/A	A/G	C/C	C/C	C/C	A/A	C/A	C/G
166	250	ANC-116	G/A	G/C	T/C	C/A	G/A	G/G	C/T	C/T	C/C	A/T	C/A	C/G
167	251	ANC-117	G/A	G/G	C/C	A/A	A/A	A/A	T/T	C/T	C/C	T/T	C/C	G/G
168	252	ANC-118	G/G	G/C	T/C	C/A	G/A	A/G	C/T	C/C	C/C	A/A	C/C	C/G
169	253	ANC-119	G/G	G/G	T/T	C/C	A/A	A/G	C/T	C/C	C/T	A/T	C/C	C/C
170	254	ANC-120	G/A	G/G	T/T	C/C	G/A	A/G	C/T	C/C	C/C	A/A	C/C	C/G
171	255	ANC-121	G/G	G/C	T/T	C/C	G/G	A/G	C/T	C/T	C/T	A/T	C/C	C/C
172	256	ANC-122	G/A	G/G	T/C	C/A	G/A	G/G	C/T	C/T	C/C	A/T	C/A	C/G
173	257	ANC-123	G/A	G/G	T/T	C/C	G/G	G/G	C/T	C/C	C/T	A/T	C/A	G/G
174	280	ANC-146	G/A	G/C	T/C	C/A	G/G	A/G	C/C	C/C	C/T	A/A	C/C	C/C
175	281	ANC-147	G/A	G/G	C/C	A/A	G/A	G/G	T/T	C/C	C/T	A/T	A/A	C/C
176	282	ANC-148	G/A	G/G	T/C	C/C	G/G	A/G	C/C	C/C	C/C	A/A	C/C	C/C
177	283	PCC-1	G/A	G/G	T/T	C/A	G/A	G/G	C/C	C/C	C/C	A/A	C/C	C/C
178	284	PCC-2	G/G	G/C	T/T	C/C	G/G	A/G	C/C	C/C	C/T	A/T	C/C	C/C
179	285	PCC-3	G/G	C/C	C/C	A/A	G/A	G/G	C/C	C/C	C/T	T/T	C/C	C/C
180	286	PCC-4	G/G	G/C	T/C	C/A	G/A	A/A	T/T	C/C	C/C	A/A	C/C	C/C
181	287	PCC-5	G/G	G/G	T/T	C/C	G/G	A/G	C/C	C/C	C/C	A/A	C/A	C/C
182	288	PCC-6	G/A	G/G	T/T	C/C	G/G	G/G	C/T	C/C	C/T	A/T	C/A	C/C
183	289	PCC-7	G/G	G/C	T/C	C/A	G/A	A/G	C/T	C/C	C/C	A/A	C/C	C/G
184	290	PCC-8	G/G	G/G	T/T	C/C	A/A	A/G	C/T	C/C	C/T	A/T	C/C	C/C
185	291	PCC-9	G/A	G/G	T/T	C/C	G/A	A/G	C/T	C/C	C/C	A/A	C/C	G/G
186	292	PCC-10	G/G	G/C	T/T	C/C	G/G	A/G	C/T	C/T	C/T	A/T	C/C	C/C
187	293	PCC-11	G/A	G/C	T/T	C/C	G/A	A/G	C/T	T/T	C/C	A/T	C/C	C/C
188	294	PCC-12	A/A	G/C	T/T	C/C	G/G	A/G	C/T	C/C	C/T	A/A	C/C	C/C
189	295	PCC-13	G/A	G/C	T/C	C/A	G/A	A/G	T/T	C/C	C/T	A/A	C/C	C/G
190	296	PCC-14	G/G	G/C	C/C	A/A	G/A	A/G	C/C	C/C	C/C	A/A	C/C	C/C
191	297	PCC-15	G/G	G/C	T/C	C/A	G/G	A/G	C/C	C/C	C/C	A/T	C/C	C/G
192	298	PCC-16	G/A	G/C	T/C	C/A	G/A	A/G	T/T	C/C	C/C	A/A	C/A	C/C
193	299	PCC-17	G/A	G/C	T/C	C/A	G/G	A/G	C/T	C/C	C/T	A/T	C/C	C/G
194	300	PCC-18	G/A	G/C	T/C	C/A	G/G	A/A	C/C	C/C	C/C	A/A	C/C	G/G
195	301	PCC-19	G/A	C/C	T/C	C/A	G/A	A/A	C/C	C/C	C/C	A/A	C/C	C/C
196	302	PCC-20	G/A	C/C	T/T	C/C	G/A	A/A	C/T	C/C	C/C	A/A	C/C	C/C
197	303	PCC-21	G/G	G/C	T/T	C/C	G/G	A/G	C/C	C/C	C/T	A/A	C/C	C/C
198	304	PCC-22	G/G	G/C	T/C	C/A	G/A	G/G	C/C	C/T	C/C	A/A	C/C	C/C
199	305	PCC-23	G/G	G/G	T/T	C/C	G/G	G/G	C/C	C/C	T/T	T/T	C/C	C/G
200	306	PCC-24	G/G	G/C	T/C	C/A	G/G	A/G	C/C	C/T	C/T	A/T	C/C	C/C
201	307	PCC-25	A/A	G/C	T/T	C/C	G/G	A/A	C/T	C/T	C/C	A/A	C/A	C/G
202	308	PCC-26	G/A	G/G	T/C	C/A	G/G	G/G	C/C	C/C	T/T	A/A	C/A	C/C
203	309	PCC-27	G/G	G/G	T/T	C/A	A/A	A/G	C/C	C/C	C/C	A/A	C/C	C/C
204	310	PCC-28	G/G	C/C	T/T	A/A	A/A	A/A	C/C	C/C	C/C	A/A	C/A	G/G
205	311	PCC-29	G/G	G/G	T/T	A/A	A/A	G/G	C/C	C/C	C/T	A/A	C/A	C/C
206	312	PCC-30	G/A	G/G	T/C	C/C	G/G	G/G	C/C	C/C	C/T	A/A	C/A	G/G
207	313	PCC-31	A/A	G/C	T/T	C/C	G/G	A/G	C/T	C/C	C/C	A/A	C/C	C/C
208	314	PCC-32	G/A	G/C	T/T	C/A	G/A	A/G	C/T	C/C	C/T	A/A	C/A	G/G
209	315	PCC-33	G/G	G/C	T/T	C/C	G/G	A/A	C/C	C/C	C/C	A/A	C/C	C/C
210	316	PCC-34	A/A	G/C	T/T	C/C	G/G	A/G	C/T	C/T	C/C	A/A	C/C	C/C
211	317	PCC-35	A/A	G/C	T/T	C/C	G/G	A/G	C/T	C/T	C/C	A/A	C/C	C/C
212	318	PCC-36	G/G	C/C	C/C	A/A	G/G	A/A	C/T	C/C	C/C	A/A	C/C	C/G
213	319	PCC-37	G/A	G/C	T/C	C/A	G/A	A/G	C/C	C/C	C/C	A/A	C/A	C/C
214	320	PCC-38	G/G	G/C	T/C	C/A	G/G	A/A	C/C	C/C	C/C	A/A	C/C	G/G
215	321	PCC-39	G/A	G/G	T/T	C/C	G/G	A/A	C/C	C/C	C/C	A/A	C/C	G/G
216	322	PCC-40	G/G	G/G	T/T	C/C	A/A	A/G	C/T	C/C	C/T	A/T	C/C	C/G
217	323	PCC-41	G/G	C/C	T/T	C/C	G/G	A/A	C/C	C/T	C/C	A/A	C/C	C/G
218	324	PCC-42	G/G	G/G	T/T	C/C	G/G	A/G	C/C	C/C	C/T	A/T	C/C	C/C
219	325	PCC-43	G/G	G/C	C/C	A/A	G/G	A/A	C/C	C/C	C/C	A/T	A/A	C/C
220	326	PCC-44	A/A	G/C	T/T	A/A	G/A	A/G	C/C	C/C	C/C	A/A	C/C	C/C
221	327	PCC-45	G/G	C/C	T/C	C/A	G/A	A/A	T/T	C/C	C/C	A/A	C/C	C/C
222	328	PCC-46	G/A	G/G	T/T	C/C	A/A	G/G	C/C	C/C	C/T	A/T	C/C	C/G
223	329	PCC-47	G/G	G/C	T/C	C/A	G/A	A/G	C/C	C/C	C/T	A/T	C/A	C/C
224	330	CPC-1	G/A	G/C	T/T	C/A	G/A	G/G	C/T	C/C	C/C	A/A	C/C	C/G
225	331	CPC-2	G/A	G/C	T/C	C/A	G/A	A/G	C/T	C/C	C/C	A/A	C/C	G/G
226	332	CPC-3	A/A	C/C	T/T	C/C	G/G	A/A	C/T	C/C	C/C	A/A	C/C	C/G
227	333	CPC-4	G/A	G/C	T/C	C/A	G/G	A/G	C/T	C/C	C/T	T/T	C/A	C/G
228	334	CPC-5	G/G	G/G	T/T	C/C	G/G	A/A	C/T	C/C	C/C	A/A	C/C	C/C
229	335	CPC-6	G/G	G/C	T/C	C/A	G/G	A/G	C/C	C/C	C/T	A/A	C/C	C/C
230	336	CPC-7	G/A	G/C	T/C	C/A	G/G	A/G	C/C	C/C	C/T	A/T	C/A	C/G
231	337	CPC-8	G/A	G/C	T/C	C/A	G/G	A/G	C/C	C/C	C/T	A/A	C/C	C/G
232	338	CPC-9	G/A	G/C	T/C	C/A	G/G	A/G	C/C	C/C	C/T	A/A	C/C	C/C
233	339	CPC-10	A/A	C/C	T/T	C/C	G/G	A/A	T/T	C/C	C/C	A/T	C/C	G/G
234	342	CP3-1	G/G	C/C	C/C	A/A	A/A	G/G	C/C	C/T	C/C	A/A	C/A	C/C
235	343	CP2-1	G/A	G/C	T/C	C/A	G/G	A/G	C/T	C/C	C/T	A/T	C/C	C/G
236	344	IRS-1	G/A	G/C	T/T	C/C	G/A	A/A	C/C	C/C	C/C	A/A	C/C	C/C
237	345	IRS-7	G/A	G/G	C/C	C/C	A/A	G/G	T/T	C/T	C/C	A/A	C/C	G/G
238	346	IRS-8	G/A	G/C	T/T	C/C	G/G	A/A	T/T	C/C	C/C	A/A	C/C	C/C
239	347	IRS-11	G/A	G/C	T/C	C/A	G/A	A/G	C/T	C/C	C/C	A/A	C/C	C/G
240	348	IRS-13	G/A	G/G	C/C	A/A	G/A	G/G	T/T	C/C	C/T	A/T	A/A	C/C
241	349	IRS-14	A/A	C/C	T/T	C/C	G/G	A/A	C/T	C/C	C/C	A/A	C/C	C/C
242	350	IRS-16	G/A	G/C	T/C	C/A	G/G	A/G	C/C	C/C	C/T	A/T	C/C	C/C
243	351	IRS-17	G/G	G/G	T/T	C/C	G/G	A/A	C/T	C/T	C/C	A/A	C/C	C/G
244	352	IRS-19	G/A	G/C	T/C	C/A	G/G	A/G	C/T	C/C	C/T	A/T	C/C	C/C
245	353	IRS-20	G/A	G/C	T/C	C/A	G/A	A/G	C/T	C/C	C/C	A/A	C/C	C/G
246	354	IRS-22	G/A	G/C	T/C	C/A	G/A	A/G	T/T	C/C	C/C	A/A	C/A	C/G
247	355	IRS-23	G/G	C/C	C/C	A/A	G/A	G/G	T/T	C/C	C/T	A/T	C/A	C/G
248	356	IRS-27	G/G	C/C	C/C	A/A	A/A	G/G	C/C	C/C	C/T	A/T	C/C	C/G
249	357	IRS-30	G/A	G/C	T/T	C/A	G/A	A/A	C/T	C/C	C/C	A/A	C/C	C/C
250	358	IRS-31	G/G	G/C	C/C	C/A	G/A	A/G	T/T	C/C	C/C	A/A	C/A	C/G
251	359	IRS-32	G/A	G/C	T/C	C/A	G/A	A/G	C/T	C/C	C/C	A/A	C/C	C/G
252	360	IRS-33	A/A	C/C	T/T	C/C	G/G	A/A	C/C	C/T	C/C	A/A	C/C	C/C
253	361	IRS-34	A/A	C/C	T/T	C/C	G/G	A/A	T/T	C/C	C/C	A/A	C/C	C/G
254	362	IRS-35	G/A	G/C	T/C	C/A	G/A	A/G	T/T	C/C	C/C	A/A	C/A	C/C
255	363	IRS-38	G/G	C/C	C/C	A/A	A/A	G/G	C/C	C/C	C/C	A/A	C/C	C/G
256	364	IRS-39	G/G	G/G	T/T	C/C	G/G	A/A	C/C	C/C	C/C	A/T	C/A	G/G
257	365	IRS-40	G/G	G/C	T/C	C/A	G/G	A/G	C/C	C/C	C/T	A/A	C/A	C/C
258	366	IRS-41	G/G	C/C	C/C	A/A	G/A	G/G	T/T	C/C	C/T	A/A	A/A	C/G
259	367	CPCO-14	G/A	G/C	T/C	C/A	G/G	A/G	C/C	C/C	C/T	A/A	C/C	C/C
260	368	CPCO-15	G/G	G/G	T/T	C/C	G/G	A/A	C/C	C/C	C/C	A/A	C/A	G/G
261	369	CPCO-16	G/A	G/C	T/C	C/C	G/G	A/A	C/C	C/T	C/C	A/A	C/C	C/C
262	370	CPCO-17	G/G	G/C	T/C	C/A	G/A	A/G	C/C	C/T	C/C	A/A	C/C	C/G
263	371	CPCO-18	G/A	G/C	T/C	C/A	G/G	A/G	C/C	C/T	C/T	A/T	C/A	C/G
264	372	CPCO-19	G/A	G/G	T/C	A/A	G/G	G/G	C/C	C/T	C/C	A/A	C/C	C/C
265	373	CPCO-20	G/A	G/C	T/T	C/C	G/G	A/A	C/C	C/C	C/C	A/A	C/C	C/C
266	374	CPCO-21	G/A	G/C	T/T	C/C	G/G	A/A	C/T	C/C	C/C	A/A	C/A	C/C
267	375	CPCO-22	G/G	G/G	C/C	A/A	G/G	G/G	C/C	C/T	T/T	A/T	C/A	C/G
268	376	CPCO-23	A/A	C/C	T/T	C/C	G/G	A/A	C/T	C/T	C/C	A/A	C/C	C/G
269	377	CPCO-24	A/A	C/C	T/T	C/C	G/G	A/A	C/C	C/C	C/C	A/A	C/C	C/C
270	378	CPCO-25	G/A	G/C	T/C	C/C	G/G	A/A	C/T	C/T	C/C	A/A	C/C	C/G
271	379	CPCO-26	G/G	G/C	T/T	C/C	G/G	A/A	C/C	C/C	C/C	A/A	C/A	G/G
272	380	CPCO-27	G/A	G/C	T/C	A/A	G/G	G/G	T/T	C/T	C/T	A/T	C/A	C/G
273	381	CPCO-28	G/G	G/C	C/C	C/C	G/G	A/A	C/C	C/C	C/C	A/T	C/C	C/C
274	382	CPCO-29	G/G	G/C	T/C	C/A	G/A	A/G	T/T	C/C	C/C	A/T	C/C	C/G
275	383	CPCO-30	G/G	G/C	T/C	C/A	G/G	A/G	C/T	C/C	C/T	A/T	C/A	C/G
276	384	CPCO-31	G/G	G/G	C/C	C/C	A/A	G/G	C/T	C/C	T/T	A/A	C/C	C/G
277	385	CPCO-32	G/A	G/C	T/C	C/A	G/G	A/G	C/T	C/C	C/T	A/T	A/A	C/C
278	386	CPCO-33	G/A	G/C	T/T	C/C	G/G	A/A	C/C	C/C	C/C	A/A	C/C	C/C
279	387	CPCO-34	G/G	G/G	C/C	C/C	G/G	G/G	C/C	C/C	C/T	A/T	C/C	C/C
280	388	CPCO-35	G/G	C/C	C/C	C/C	G/G	G/G	C/C	C/C	C/T	A/A	C/C	C/C
281	389	CPCO-36	G/G	G/G	C/C	A/A	A/A	G/G	C/C	C/T	C/T	A/A	C/C	C/C
282	390	CPCO-37	G/A	C/C	T/C	C/C	G/G	A/A	C/C	C/C	C/C	A/A	C/A	C/C
283	391	CPCO-38	G/A	G/C	T/C	C/C	G/G	G/G	C/C	C/C	C/T	A/A	C/C	C/G
284	392	CPCO-39	G/A	G/G	C/C	A/A	A/A	A/A	C/C	C/T	C/T	A/A	C/C	C/G
285	393	CPCO-40	G/A	G/C	T/C	C/A	G/A	G/G	C/T	C/C	C/T	A/T	C/A	G/G
286	394	CPCO-41	G/A	G/C	T/T	C/C	G/G	A/A	C/C	C/C	C/C	A/A	C/C	C/G
287	395	CPCO-42	G/A	G/C	T/C	C/C	G/A	A/G	C/T	C/C	C/C	A/A	C/C	C/G
288	396	CPCO-43	G/G	G/C	T/C	C/A	G/G	A/A	C/C	C/C	C/C	A/A	C/C	C/C
289	397	CPCO-44	G/G	G/G	C/C	A/A	G/A	G/G	C/T	C/T	C/T	A/T	C/A	C/G
290	398	CPCO-45	G/G	G/C	T/T	C/C	G/G	G/G	C/C	C/C	C/T	A/A	C/C	C/C
291	399	CPO-1	A/A	G/G	T/C	C/C	A/A	A/A	C/T	C/C	C/C	A/A	C/C	C/G
292	400	CPO-3	G/G	G/G	T/T	C/C	G/G	G/G	C/T	C/C	C/C	A/A	C/A	C/G
293	401	CPO-4	G/G	G/G	C/C	C/A	G/G	G/G	C/C	C/C	C/T	A/T	C/A	C/G
294	402	CPO-5	G/A	G/G	T/T	C/C	G/A	G/G	C/C	C/C	C/C	A/T	C/A	C/G
295	403	CPO-6	G/A	G/G	T/C	C/A	G/A	A/G	C/C	C/C	C/C	A/T	C/C	C/C
296	404	CPO-7	G/A	G/G	T/T	C/A	G/G	A/A	C/T	C/C	C/C	A/A	C/C	C/C
297	405	CPO-8	G/G	G/G	C/C	C/A	G/G	A/G	C/T	C/C	C/C	A/A	C/C	C/C
298	406	CPO-9	G/G	G/C	C/C	C/C	G/G	A/A	T/T	C/C	C/C	A/A	C/C	C/G
299	407	CPO-10	G/A	C/C	T/C	C/C	G/A	A/A	C/C	C/C	C/C	A/A	C/C	C/G
300	408	CPO-11	G/A	G/G	T/T	A/A	G/G	G/G	C/C	C/C	C/C	A/A	C/C	C/C
301	409	CPO-12	G/G	G/G	T/C	C/C	G/A	A/A	C/T	C/C	C/C	A/A	C/A	C/G
302	410	CPO-13	G/A	G/C	T/C	C/A	G/A	A/G	C/T	C/T	C/T	A/A	C/C	C/G
303	411	CPO-14	G/G	G/G	C/C	C/C	A/A	G/G	T/T	C/T	C/C	A/A	C/C	C/C
304	412	CPO-15	G/G	G/G	T/T	C/C	G/G	A/A	C/C	C/C	C/C	A/A	C/C	C/G
305	413	CPO-16	G/G	G/C	T/C	C/A	G/A	G/G	C/T	T/T	C/C	A/T	C/A	C/G
306	414	CPO-17	G/G	G/G	T/C	C/A	G/G	A/G	C/C	C/C	C/T	A/T	C/C	C/G
307	415	CPO-18	G/A	G/C	T/C	C/A	G/G	A/G	C/T	C/T	C/T	A/T	C/A	C/C
308	416	CPO-19	G/A	G/G	T/T	C/C	G/G	A/G	C/C	C/C	C/T	A/A	C/C	C/C
309	417	CPO-20	G/A	G/G	T/C	A/A	G/G	G/G	C/C	C/T	C/C	A/A	C/C	C/G
310	418	CPO-21	G/A	G/C	T/C	C/A	G/A	A/G	C/T	C/C	C/C	A/T	C/C	C/G
311	420	P-1	G/A	G/C	T/T	C/C	G/G	A/A	C/T	C/C	C/C	A/A	C/A	C/C
312	421	BC-1	G/G	G/G	T/T	A/A	G/G	A/G	C/T	C/C	C/C	T/T	C/C	C/G
313	422	BC-2	G/G	G/C	T/T	C/C	G/G	A/G	C/C	C/C	C/C	T/T	C/A	G/G
314	423	BC-3	G/A	G/G	C/C	C/A	G/A	A/G	C/T	C/T	C/T	A/A	C/C	G/G
315	424	BC-4	G/A	C/C	T/C	C/C	G/G	A/A	C/C	C/C	C/C	A/A	C/C	C/C
316	425	BC-5	G/A	G/C	T/T	C/A	G/G	A/A	C/C	C/C	C/C	A/A	C/C	C/C
317	426	BC-6	A/A	G/G	T/T	C/C	G/G	A/G	C/C	C/T	C/T	A/A	C/C	G/G
318	427	BC-7	G/A	G/C	T/C	C/A	G/A	A/A	C/T	C/C	C/C	A/A	C/C	C/C
319	428	BC-8	G/A	G/G	T/C	C/C	A/A	A/G	C/T	C/C	C/C	A/A	C/C	C/G
320	429	BC-9	G/G	G/G	T/C	C/C	G/G	A/G	C/C	C/C	C/T	A/A	C/C	C/G
321	430	BC-10	G/G	G/C	T/T	C/A	G/G	A/G	C/T	C/C	C/C	A/T	C/C	C/G
322	431	BC-11	G/G	G/G	C/C	C/C	G/G	A/A	C/T	C/C	C/C	A/A	C/C	C/C
323	432	BC-12	G/A	G/G	C/C	C/A	G/G	A/A	T/T	C/C	C/C	A/T	C/A	C/C
324	433	BC-13	G/G	G/G	T/C	C/C	G/A	A/G	T/T	C/C	C/C	A/A	C/C	C/C
325	434	BC-14	G/G	G/G	C/C	C/A	G/A	A/G	C/T	C/C	C/C	A/T	C/A	C/C
326	435	BC-15	A/A	G/C	C/C	C/C	G/G	A/G	C/T	C/C	C/C	A/T	C/C	C/G
327	436	BC-16	G/G	G/G	T/T	C/C	G/G	A/G	C/C	C/C	C/C	A/A	C/C	C/G
328	437	BC-17	G/G	C/C	C/C	A/A	A/A	G/G	C/C	C/C	C/T	A/T	C/C	C/C
329	438	BC-18	G/A	G/C	T/C	C/A	G/A	A/G	C/C	C/C	C/T	A/T	C/A	G/G
330	439	BC-19	G/A	G/C	T/T	C/A	G/G	A/A	C/C	C/C	C/C	A/A	C/C	C/C
331	440	BC-20	G/G	G/C	T/T	C/C	G/G	A/A	C/C	C/C	C/C	A/A	C/C	C/G
332	441	BC-21	G/G	G/G	T/C	C/C	G/G	A/G	C/C	C/C	C/T	A/A	C/A	G/G
333	442	BC-22	G/G	G/C	T/C	C/A	G/A	A/G	C/C	C/C	C/C	A/A	C/C	G/G
334	443	BC-23	G/G	G/G	T/T	C/A	G/G	A/G	T/T	C/C	C/C	A/T	C/A	C/C
335	444	BC-24	G/G	C/C	C/C	C/A	A/A	G/G	C/C	C/C	C/C	A/A	C/C	G/G
336	445	BC-25	G/A	G/C	T/T	C/A	G/G	A/A	C/C	C/C	C/C	A/A	C/C	G/G
337	446	BC-26	G/G	G/G	T/C	C/C	G/G	A/A	C/C	C/C	C/C	A/A	C/C	C/G
338	447	BC-27	G/G	G/C	T/C	A/A	G/G	A/G	C/C	C/C	C/T	T/T	C/A	G/G
339	448	BC-28	G/A	G/G	T/C	C/A	G/G	A/G	C/T	C/T	C/T	A/T	C/A	C/C
340	449	BC-29	G/A	G/C	T/C	C/A	G/G	A/G	C/C	C/C	C/T	A/A	C/A	C/G
341	450	BC-30	G/A	C/C	T/T	C/A	G/G	A/A	C/C	C/C	C/C	A/A	A/A	C/G
342	451	BC-31	G/A	G/C	T/C	C/A	G/G	A/G	C/T	C/C	C/C	A/T	C/C	C/G
343	452	BC-32	G/A	G/C	T/C	C/C	G/A	A/G	T/T	C/C	C/C	A/A	C/C	C/C
344	453	BC-33	G/A	G/C	T/C	C/A	G/A	A/G	C/T	C/T	C/C	A/A	C/C	C/G
345	454	BC-34	G/A	G/G	T/C	C/A	G/G	A/G	C/C	C/C	C/T	A/A	C/A	C/G
346	455	BC-35	G/A	G/G	T/T	C/A	G/A	A/G	C/T	C/C	C/C	A/T	C/A	C/G
347	456	BC-36	G/A	G/C	T/C	C/C	G/A	A/G	C/C	C/T	C/C	A/A	C/A	C/G
348	457	BC-37	G/G	G/G	C/C	C/C	A/A	G/G	C/C	C/C	C/C	A/A	C/C	C/G
349	458	BC-38	G/A	G/G	T/C	C/A	G/G	A/G	C/C	T/T	C/T	A/T	C/C	G/G
350	459	BC-39	A/A	G/G	T/C	C/C	A/A	A/G	C/C	C/C	C/T	A/T	C/A	C/G
351	460	BC-40	G/G	G/C	T/C	C/C	G/A	A/G	C/C	C/C	C/C	A/A	C/C	C/G
352	419	BC-41	G/G	G/G	T/C	C/C	G/G	A/G	C/C	C/C	C/T	A/T	C/A	C/G
353	461	BC-42	G/G	G/G	T/C	C/C	G/G	G/G	C/C	C/C	C/C	A/A	C/A	C/G
354	462	BC-44	G/A	G/G	T/C	C/C	G/G	A/A	C/T	C/C	C/C	A/A	C/C	C/C
355	463	BC-45	G/A	G/C	T/T	C/C	G/G	A/A	C/T	C/C	C/C	A/A	C/C	C/C
356	464	BC-46	G/G	G/C	T/C	C/A	G/A	A/G	C/T	C/T	C/C	A/A	C/C	C/G
357	465	BC-47	G/G	G/G	T/T	C/C	G/G	A/A	C/C	C/T	C/C	T/T	C/C	C/G
358	466	BC-48	G/A	G/C	T/C	C/A	G/G	A/G	C/C	C/C	C/T	A/A	C/C	C/G
359	467	BC-49	G/G	G/C	T/T	C/C	G/G	A/A	C/C	C/C	C/C	A/A	C/C	C/C
360	468	BC-50	G/A	G/C	T/C	C/C	G/G	A/G	C/C	C/C	C/T	A/A	C/C	C/G
361	469	BC-51	G/G	G/G	T/C	C/A	G/G	A/G	T/T	C/T	C/C	A/A	C/C	C/G
362	470	BC-52	G/A	G/C	T/C	C/A	G/A	A/G	C/T	C/C	C/C	A/T	C/C	C/G
363	471	BC-53	G/A	G/C	T/C	C/A	G/G	A/G	C/T	T/T	C/T	A/A	C/C	C/G
364	472	BC-54	A/A	C/C	T/T	C/C	G/G	A/A	T/T	C/C	C/C	A/A	C/C	G/G
365	473	BC-55	G/A	G/C	T/T	C/C	G/G	A/A	T/T	C/T	C/C	A/T	C/A	G/G
366	474	BC-56	G/A	G/C	T/T	C/C	G/G	A/A	C/C	C/C	C/C	A/A	C/C	C/C
367	475	BC-57	G/A	G/G	T/C	C/A	G/A	A/G	C/T	C/C	C/C	A/A	C/A	C/C
368	476	BC-58	G/A	G/C	C/C	C/A	G/A	A/G	C/T	C/C	C/T	A/T	C/C	C/C
369	477	BC-59	G/G	G/G	T/T	C/C	G/G	A/A	C/C	C/C	C/C	A/A	C/C	C/C
370	478	BC-60	G/A	G/C	T/T	C/C	G/G	A/A	C/C	C/T	C/C	A/A	C/A	C/C
371	479	BC-61	G/A	G/C	T/C	C/A	G/G	A/G	C/C	C/C	C/T	A/A	C/C	C/C
372	480	BC-62	G/A	G/C	T/C	C/A	G/G	A/G	C/T	C/C	C/T	A/A	C/C	C/G
373	481	BC-63	G/A	G/C	T/C	C/A	G/G	A/G	C/C	C/T	C/T	A/T	C/C	C/G
374	482	BC-64	G/G	G/G	C/C	A/A	A/A	G/G	C/T	C/T	C/C	A/T	C/A	G/G
375	483	BC-65	G/A	G/G	T/C	C/C	G/G	A/A	C/C	C/C	C/C	A/A	C/C	C/C
376	484	BC-66	A/A	C/C	T/T	C/C	G/G	A/A	C/C	C/C	C/C	A/A	C/C	C/C
377	485	BC-67	G/A	G/C	T/T	C/C	G/G	A/A	C/T	C/C	C/C	A/A	C/C	C/C
378	486	BC-68	G/A	G/C	T/C	C/A	G/G	A/G	C/T	C/T	C/T	A/T	C/C	C/G
379	487	BC-69	G/G	G/G	C/C	A/A	A/A	G/G	C/T	C/T	C/C	A/T	C/A	G/G
380	488	BC-70	G/G	G/G	C/C	A/A	A/A	G/G	T/T	C/C	C/C	A/T	C/A	G/G
381	489	BC-71	G/G	G/G	C/C	A/A	A/A	G/G	T/T	C/C	C/C	A/T	C/A	G/G
382	490	BC-72	G/A	G/C	T/T	C/C	G/G	A/A	C/C	C/C	C/C	A/A	C/C	C/C
383	491	BC-73	G/A	G/C	T/T	C/C	G/G	G/G	C/C	C/C	C/T	A/A	C/C	C/C
384	492	BC-74	G/A	G/C	T/C	C/A	G/A	A/G	C/T	C/C	C/T	A/T	C/C	C/C
385	493	BC-75	G/A	G/C	T/C	C/A	G/A	A/G	C/T	C/C	C/T	A/T	C/C	C/C
386	494	BC-76	G/G	G/G	C/C	C/C	A/A	A/A	C/C	C/C	C/T	A/A	C/C	C/C
387	495	BC-43	G/G	G/G	T/C	C/A	G/G	A/G	C/C	C/C	C/C	A/A	C/C	C/C
388	496	BC-77	G/A	G/C	T/T	C/C	G/G	A/G	C/C	C/C	C/T	A/A	C/C	C/C
389	497	BC-78	A/A	C/C	T/T	C/C	G/G	G/G	C/C	C/C	C/T	A/A	C/C	C/C
390	498	BC-79	G/G	G/G	C/C	A/A	A/A	A/A	C/C	C/T	C/T	A/A	C/C	C/C
391	499	BC-80	G/A	G/C	T/C	C/A	G/A	A/G	C/T	C/C	C/T	A/T	C/C	C/C
392	340	CPC-11	G/G	G/G	C/C	A/A	G/G	G/G	C/C	C/T	T/T	T/T	C/C	C/C
393	341	CPC-12	G/A	G/G	C/C	C/A	G/A	A/G	C/C	C/C	C/C	A/A	C/C	C/G
394	532	T.PCOS-P1	G/G	G/G	T/C	C/C	G/G	A/G	C/C	C/C	C/C	A/T	C/C	C/G
395	533	T.PCOS-P2	G/A	G/C	T/C	C/A	G/A	A/G	C/T	C/C	C/C	A/A	C/C	C/G
396	534	T.PCOS-P3	G/A	C/C	T/C	C/C	A/A	A/G	T/T	C/T	C/C	A/A	C/C	G/G
397	535	T.PCOS-P4	G/G	G/G	T/T	A/A	G/G	A/A	C/C	C/C	C/C	T/T	C/A	C/C
398	536	T.PCOS-P5	G/A	G/C	C/C	C/C	G/A	G/G	C/C	C/C	C/C	A/A	C/C	C/G
399	537	T.PCOS-P6	G/G	G/G	T/T	A/A	A/A	A/A	C/C	T/T	C/C	A/T	C/A	C/C
400	538	T.PCOS-P7	G/A	G/C	T/C	C/A	G/A	A/G	C/T	C/C	C/C	A/A	C/C	C/C
401	539	T.PCOS-P8	G/G	G/G	T/T	A/A	G/G	A/A	C/T	C/C	C/C	A/A	C/C	C/G
402	540	T.PCOS-P9	G/G	G/G	T/T	A/A	G/G	A/A	T/T	C/T	C/C	A/A	C/C	C/G
403	541	T.PCOS-P10	G/A	G/C	T/C	C/A	G/A	A/G	C/C	C/C	C/T	A/A	C/C	G/G
404	542	T.PCOS-P11	G/A	G/C	T/T	C/C	G/A	A/G	C/C	C/T	C/C	A/A	C/C	C/G
405	543	T.PCOS-P12	G/A	G/C	T/C	C/A	G/A	A/G	C/T	C/T	C/T	A/A	C/C	C/C
406	544	T.PCOS-P13	G/G	G/G	T/T	A/A	G/G	A/A	C/C	C/C	C/C	A/A	C/C	C/G
407	545	T.PCOS-P14	G/A	G/C	T/C	C/C	G/A	A/G	C/T	C/T	C/C	A/T	C/A	C/G
408	546	T.PCOS-P15	G/G	G/G	T/T	A/A	G/G	A/A	T/T	C/C	C/C	A/T	C/A	C/G
409	547	T.PCOS-P16	G/A	C/C	C/C	C/C	G/A	G/G	C/T	C/T	C/C	A/T	C/A	C/G
410	548	T.PCOS-P17	G/A	G/C	T/C	C/C	G/A	A/G	C/T	C/C	C/C	A/A	C/C	C/G
411	549	T.PCOS-P18	G/G	G/G	T/T	C/C	G/G	A/A	C/C	C/T	C/C	A/A	C/C	C/C
412	550	T.PCOS-P19	G/A	G/C	T/C	C/A	G/A	A/G	C/T	C/C	C/T	A/A	C/C	C/G
413	551	T.PCOS-P20	A/A	C/C	C/C	C/C	G/A	G/G	T/T	C/C	C/T	A/A	C/A	C/G
414	552	T.PCOS-P21	G/A	C/C	C/C	C/C	G/A	G/G	C/C	C/C	C/C	A/A	C/C	C/G
415	553	T.PCOS-P22	G/G	G/G	T/C	C/A	G/G	A/G	C/T	C/C	C/C	A/A	C/C	C/G
416	554	T.PCOS-P23	G/G	G/G	T/C	C/A	G/G	A/G	C/C	C/C	C/C	A/A	C/C	G/G
417	555	T.PCOS-P24	A/A	C/C	C/C	C/C	A/A	G/G	C/T	C/C	C/C	A/A	C/C	G/G
418	556	T.PCOS-P25	G/G	G/G	T/T	A/A	G/G	A/A	T/T	C/C	C/C	A/A	C/C	C/C
419	557	T.PCOS-P26	G/A	G/C	T/T	C/C	A/A	G/G	C/T	C/C	C/C	A/A	C/C	C/G
420	558	T.PCOS-P27	G/G	G/G	T/C	C/A	G/G	A/G	C/T	C/C	C/C	A/T	C/C	C/C
421	559	T.PCOS-P28	G/A	G/C	T/C	C/A	G/A	A/G	C/C	C/C	C/T	A/T	C/A	C/G
422	560	T.PCOS-P29	G/G	G/G	T/T	A/A	G/G	A/A	C/C	C/C	C/C	A/T	C/C	C/C
423	561	T.PCOS-P30	G/A	C/C	C/C	C/C	G/A	G/G	C/T	C/C	C/C	A/A	C/C	C/G
424	562	T.PCOS-P31	A/A	C/C	T/C	C/C	A/A	A/G	C/C	C/C	C/T	A/A	C/C	G/G
425	563	T.PCOS-P32	A/A	C/C	T/C	C/A	G/A	A/G	C/T	C/C	C/T	A/T	C/A	C/G
426	564	T.PCOS-P33	G/G	G/G	T/T	A/A	G/G	A/A	C/T	C/C	C/C	A/T	C/C	C/C
427	565	T.PCOS-P34	G/G	G/G	T/C	C/A	G/G	A/G	C/C	C/C	C/C	A/A	C/C	C/G
428	566	T.PCOS-P35	G/G	G/G	T/T	A/A	G/G	A/A	C/T	C/C	C/C	T/T	C/A	C/G
429	567	T.PCOS-P36	G/G	G/G	T/T	A/A	G/G	A/A	C/T	C/C	C/C	A/A	C/C	C/G
430	568	T.PCOS-P37	G/A	G/C	T/C	C/A	G/A	A/G	C/T	C/C	C/T	A/A	C/A	G/G
431	569	T.PCOS-P38	G/G	G/G	T/C	C/C	G/A	A/G	C/C	C/C	C/C	A/A	C/C	C/C
432	570	T.PCOS-P39	G/A	G/C	T/C	C/C	G/A	A/G	C/C	C/C	C/C	A/T	C/C	C/C
433	571	T.PCOS-P40	G/A	G/C	T/C	C/C	G/A	A/G	C/C	C/T	C/C	A/T	C/A	C/G
434	572	T.PCOS-P41	G/A	G/C	T/C	C/C	G/A	A/G	C/T	C/C	C/C	A/A	C/A	C/G
435	573	T.PCOS-P42	G/G	G/G	T/C	C/C	G/A	A/G	C/T	C/T	C/T	A/T	C/A	C/G
436	574	T.PCOS-P43	G/A	G/C	C/C	C/C	A/A	G/G	C/C	C/C	T/T	A/A	C/C	C/C
437	575	T.PCOS-P44	G/G	G/G	T/C	A/A	G/G	A/A	C/T	C/C	C/C	A/T	C/C	C/C
438	576	T.PCOS-P45	G/A	G/C	T/C	C/A	G/A	A/G	C/C	C/C	C/T	A/A	C/C	C/G
439	577	T.PCOS-P46	A/A	C/C	C/C	C/C	G/A	G/G	C/T	C/C	C/C	A/A	C/C	C/G
440	578	T.PCOS-P47	A/A	C/C	T/C	C/A	G/A	A/G	T/T	C/T	C/C	A/T	C/A	C/G
441	579	T.PCOS-P48	G/A	G/C	T/C	C/A	G/A	A/G	C/T	C/C	C/T	A/A	C/C	C/G
442	580	T.PCOS-P49	G/A	G/C	C/C	C/C	G/A	G/G	T/T	C/C	T/T	A/A	A/A	C/G
443	581	T.PCOS-P50	G/G	G/G	C/C	C/C	G/G	G/G	C/C	C/T	C/C	A/A	C/A	G/G
444	582	APCO-1	G/G	G/G	C/C	A/A	A/A	G/G	C/T	C/T	C/C	A/A	C/C	C/G
445	583	APCO-2	G/A	C/C	C/C	C/A	G/A	G/G	C/C	C/C	T/T	A/T	A/A	G/G
446	584	APCO-3	G/A	G/C	T/C	C/A	G/A	A/G	C/C	C/C	C/T	A/A	C/C	C/C
447	585	APCO-4	G/G	G/G	T/C	C/A	G/A	A/G	T/T	C/C	C/T	A/A	C/A	C/G
448	586	APCO-5	G/A	G/C	T/C	C/A	G/A	A/G	C/T	C/T	C/C	A/A	C/C	C/G
449	587	APCO-6	G/A	C/C	C/C	C/A	G/G	A/G	C/C	C/C	C/T	A/T	C/A	C/G
450	588	APCO-7	G/G	G/G	T/C	C/A	G/G	A/G	C/C	C/T	C/C	A/T	C/C	C/C
451	589	APCO-8	A/A	C/C	T/C	C/A	G/A	A/G	C/T	C/T	C/C	A/A	C/C	C/G
452	590	APCO-9	G/A	G/C	T/C	C/A	G/A	A/G	C/C	C/C	C/T	A/T	C/C	C/G
453	591	APCO-10	G/A	G/C	T/T	C/C	G/A	A/G	C/T	C/T	C/C	A/A	C/C	C/G
454	592	APCO-11	G/A	G/C	T/C	C/A	G/A	A/G	C/T	C/T	C/C	A/A	C/C	C/G
455	593	APCO-12	A/A	C/C	T/T	C/C	A/A	G/G	C/C	C/C	C/C	A/A	C/C	C/C
456	594	APCO-13	G/G	G/G	C/C	A/A	A/A	G/G	T/T	C/C	C/C	T/T	A/A	G/G
457	595	APCO-14	G/G	G/G	T/T	C/C	G/G	A/A	C/C	C/C	C/C	A/A	C/C	C/C
458	596	APCO-15	G/A	G/C	T/T	C/C	G/A	A/G	C/T	C/C	C/C	A/T	C/C	C/C
459	597	APCO-16	G/G	G/G	C/C	A/A	G/G	G/G	C/C	C/C	C/C	T/T	C/C	C/C
460	598	APCO-17	G/A	G/C	T/C	C/A	G/A	A/G	C/C	C/C	C/T	A/T	C/C	C/G
461	599	APCO-18	G/A	G/C	T/C	C/A	G/A	A/G	C/T	C/C	C/T	A/T	C/A	C/G
462	600	APCO-19	G/A	C/C	C/C	A/A	A/A	G/G	C/T	C/C	T/T	A/T	A/A	G/G
463	601	APCO-20	G/A	G/C	T/C	C/A	G/A	A/G	C/C	C/T	C/C	A/T	C/C	C/C
464	602	APCO-21	A/A	C/C	T/C	C/A	A/A	G/G	C/C	C/T	C/C	T/T	A/A	G/G
465	603	APCO-22	G/A	C/C	C/C	C/A	G/G	A/G	C/C	C/C	C/T	A/A	C/C	C/C
466	604	APCO-23	G/G	G/G	C/C	C/A	G/A	G/G	C/T	C/C	C/T	T/T	C/A	C/G
467	605	APCO-24	G/A	G/C	T/C	C/A	G/A	A/G	C/T	C/C	C/T	A/T	C/A	C/G
468	606	APCO-25	G/A	G/C	T/T	C/C	G/A	A/A	C/C	C/T	C/C	A/A	C/C	C/C
469	607	APCO-26	G/G	G/G	C/C	A/A	G/G	A/A	T/T	C/C	C/C	A/A	C/C	C/C
470	608	APCO-27	G/A	C/C	T/C	C/A	G/G	A/A	C/C	C/C	C/C	A/A	C/C	C/C
471	609	APCO-28	G/A	G/C	T/T	C/C	G/A	A/A	C/T	C/C	C/C	A/T	C/C	C/C
472	610	APCO-29	G/G	G/G	T/C	C/A	G/G	A/A	C/T	C/C	C/C	A/T	C/C	C/C
473	611	APCO-30	G/A	G/C	T/C	C/A	G/A	A/G	C/T	C/C	C/T	A/T	C/A	C/G
474	612	APCO-31	G/G	G/G	T/C	C/A	G/G	A/G	C/C	C/C	C/C	A/T	C/C	C/C
475	613	APCO-32	G/A	C/C	C/C	C/A	G/G	A/A	C/C	C/T	C/C	A/A	C/C	C/C
476	614	APCO-33	G/A	G/C	T/T	C/C	G/A	A/A	C/T	C/C	C/C	A/A	C/C	C/C
477	615	APCO-34	G/G	G/G	T/C	C/A	G/G	A/A	C/C	C/C	C/C	A/A	C/C	C/C
478	616	APCO-35	A/A	C/C	T/T	C/C	A/A	G/G	C/C	C/C	C/C	A/A	C/C	C/C
479	617	APCO-36	A/A	C/C	T/T	C/C	A/A	G/G	C/C	C/T	C/C	T/T	A/A	G/G
480	618	APCO-37	G/G	G/G	C/C	A/A	G/G	A/A	C/C	C/T	C/C	A/A	C/C	C/C
481	619	APCO-38	G/A	G/C	T/T	C/C	G/A	A/A	C/C	C/C	C/C	A/A	C/C	C/C
482	620	APCO-39	G/G	G/G	T/C	C/A	G/G	A/A	C/C	C/C	C/C	A/A	C/C	C/C
483	621	APCO-40	G/A	G/C	T/T	C/C	G/A	A/A	C/C	C/C	C/C	A/A	C/C	C/C
484	622	APCO-41	G/A	G/C	T/T	C/C	G/A	A/A	C/C	C/C	C/C	A/A	C/C	C/C
485	623	APCO-42	G/G	G/G	T/C	C/A	G/G	A/A	C/T	C/C	C/C	A/T	C/C	C/C
486	624	APCO-43	G/A	G/C	T/C	C/A	G/A	A/G	C/T	C/C	C/T	A/T	C/A	C/G
487	625	APCO-44	G/A	G/C	T/C	C/A	G/G	A/A	C/C	C/C	C/C	A/A	C/C	C/C
488	626	APCO-45	G/G	G/G	T/T	C/C	G/G	A/A	C/C	C/C	C/C	A/A	C/C	C/C
489	627	APCO-46	G/A	G/C	T/C	C/A	G/G	A/G	C/C	C/T	C/C	A/A	C/C	C/C
490	628	APCO-47	A/A	C/C	C/C	A/A	G/G	G/G	T/T	C/C	C/C	A/A	C/C	C/C
491	629	APCO-48	G/G	G/C	T/C	C/A	G/A	A/G	T/T	C/C	C/T	A/T	C/A	C/G
492	630	APCO-49	G/G	G/G	T/T	A/A	A/A	G/G	T/T	C/C	C/C	T/T	A/A	G/G
493	631	APCO-50	G/A	C/C	T/T	C/C	G/G	A/A	C/C	C/C	C/C	A/A	C/C	C/C
494	632	APCO-51	G/G	G/G	T/T	C/C	G/G	A/A	C/C	C/C	C/C	A/A	C/C	C/C
495	633	APCO-52	G/A	G/C	T/C	C/A	G/A	A/G	C/T	C/C	C/T	A/T	C/A	C/G
496	634	APCO-53	G/G	G/G	C/C	A/A	A/A	G/G	T/T	C/C	C/C	T/T	A/A	G/G
497	635	APCO-54	G/A	C/C	T/C	C/C	G/A	A/G	C/T	C/C	C/C	A/T	C/C	C/C
498	636	APCO-55	G/A	G/C	T/T	C/C	G/G	A/A	C/T	C/C	C/C	A/A	C/C	C/C
499	637	APCO-56	A/A	C/C	T/T	C/C	G/G	A/A	C/T	C/C	C/C	A/A	C/C	C/C
500	638	APCO-57	G/A	G/C	T/T	C/A	G/G	A/G	C/C	C/C	C/T	A/T	C/A	C/G
501	639	APCO-58	G/G	G/G	T/T	C/C	G/G	A/A	C/C	C/C	C/C	A/A	C/C	C/C
502	640	APCO-59	G/A	G/C	T/C	C/A	G/G	A/G	C/C	C/C	C/T	A/T	C/A	C/G
503	641	APCO-60	G/A	G/C	T/T	C/C	G/G	A/A	C/C	C/C	C/C	A/A	C/C	C/C
504	642	APCO-61	G/A	G/C	C/C	C/A	G/A	A/G	C/C	C/T	C/C	A/T	C/C	C/C
505	643	APCO-62	G/A	G/G	T/T	C/C	G/G	A/A	C/T	C/C	C/C	A/A	C/C	C/C
506	644	APCO-63	G/A	G/C	T/C	C/A	G/A	A/G	C/T	C/T	C/C	A/A	C/C	C/C
507	645	APCO-64	G/A	G/C	T/T	C/C	G/G	A/A	C/C	C/C	C/C	A/A	C/C	C/C
508	646	APCO-65	G/G	G/G	T/C	A/A	A/A	G/G	C/C	C/T	C/C	A/A	C/C	C/C
509	647	APCO-66	G/G	G/C	T/T	C/A	G/G	A/G	C/C	C/T	C/C	A/A	C/A	C/C
510	648	APCO-67	G/A	G/C	T/T	C/A	G/G	A/G	C/C	C/T	C/C	A/T	C/A	C/C
511	649	APCO-68	G/G	G/G	T/T	C/A	G/G	A/A	C/C	C/C	C/C	A/A	C/C	C/C
512	650	APCO-69	G/G	G/G	T/C	C/A	G/A	A/G	C/T	C/C	C/T	A/T	C/A	C/G
513	651	APCO-70	G/A	G/C	T/T	C/A	G/G	A/G	C/C	C/C	C/T	A/T	C/A	C/G
514	652	APCO-71	G/G	G/G	T/C	A/A	A/A	G/G	C/T	C/C	T/T	T/T	C/A	G/G
515	653	APCO-72	G/A	G/C	T/T	C/C	G/G	A/A	C/C	C/C	C/C	A/A	C/C	C/C
516	654	APCO-73	G/A	G/C	T/C	C/A	G/G	A/G	T/T	C/C	C/C	A/A	C/C	C/C
517	655	APCO-74	G/G	G/G	T/C	C/A	G/A	A/G	C/C	C/C	C/T	A/A	C/C	C/C
518	656	APCO-75	G/G	G/G	T/T	C/C	G/G	A/A	C/C	C/C	C/C	A/A	C/C	C/C
519	657	APCO-76	G/G	G/G	T/C	C/A	G/G	A/G	C/C	C/C	C/T	A/T	C/A	C/G
520	658	APCO-77	A/A	C/C	C/C	C/C	G/G	A/A	C/C	C/C	C/C	A/A	C/C	C/C
521	659	APCO-78	G/A	G/C	C/C	C/C	G/G	A/G	C/T	C/T	C/C	A/T	C/A	C/G
522	660	APCO-79	G/G	G/G	C/C	A/A	A/A	G/G	C/T	C/C	C/T	T/T	C/A	G/G
523	661	APCO-80	G/A	G/C	C/C	C/C	G/G	A/A	C/C	C/C	C/C	A/A	C/C	C/C
524	662	APCO-81	G/G	G/C	T/T	C/A	G/A	A/G	C/C	C/C	C/C	A/T	C/C	C/C
525	663	APCO-82	G/A	C/C	T/C	C/A	G/G	A/G	C/C	C/C	C/T	A/A	C/A	C/G
526	664	APCO-83	G/G	G/G	C/C	A/A	A/A	G/G	C/T	C/C	C/T	A/A	C/C	C/C
527	665	APCO-84	G/G	G/G	T/C	C/A	G/A	A/G	C/T	C/T	C/C	A/T	C/C	C/G
528	666	APCO-85	G/A	G/C	T/T	C/A	G/G	A/G	C/C	C/C	C/T	A/A	C/C	C/C
529	667	APCO-86	G/G	G/G	T/T	C/A	G/A	A/G	C/T	C/C	C/T	A/T	C/A	C/G
530	668	APCO-87	A/A	C/C	T/T	C/C	G/G	A/A	C/T	C/C	C/C	A/A	C/C	C/C
531	669	APCO-88	G/G	G/G	T/T	A/A	G/G	A/A	C/C	C/C	C/C	A/A	C/C	C/C
532	670	APCO-89	G/A	G/C	C/C	C/A	G/G	A/G	C/C	T/T	C/C	A/A	C/C	C/C
533	671	APCO-90	G/A	G/C	C/C	C/A	G/G	A/G	C/C	C/C	C/T	A/A	C/C	C/C
534	672	APCO-91	G/A	G/C	C/C	C/A	G/G	A/G	C/C	C/C	C/T	A/T	C/A	C/G
535	673	APCO-92	G/A	G/C	C/C	C/A	G/G	A/G	C/T	C/C	C/C	A/T	C/A	C/G
536	674	APCO-93	A/A	C/C	T/C	C/C	G/G	A/A	C/T	C/C	C/C	A/A	C/C	C/C
537	675	APCO-94	G/A	G/C	T/C	C/A	G/A	A/G	C/C	C/C	C/T	A/T	C/C	C/C
538	676	APCO-95	G/A	G/C	T/C	C/A	G/G	A/A	C/C	C/T	C/C	A/A	C/C	C/C
539	677	APCO-96	G/A	G/C	T/T	C/A	G/A	A/G	C/T	C/C	C/T	A/T	C/A	C/G
540	678	APCO-97	G/G	G/G	C/C	A/A	G/G	A/A	C/C	C/T	C/C	A/A	C/C	C/C
541	679	APCO-98	G/A	G/C	T/C	C/A	G/G	A/A	C/C	C/C	C/C	A/A	C/C	C/C
542	680	APCO-99	G/A	G/C	T/C	C/A	G/A	A/G	C/T	C/C	C/T	A/T	C/A	C/G
543	681	APCO-100	G/A	G/C	T/C	C/A	G/G	A/A	C/C	C/C	C/C	A/A	C/C	C/C
544	682	APCO-101	G/A	G/G	T/T	C/C	G/A	A/A	C/C	C/C	C/C	A/A	C/C	C/C
545	683	APCO-102	G/G	G/G	T/C	C/A	G/G	A/A	C/C	C/C	C/C	A/A	C/C	C/C
546	684	APCO-103	G/G	G/G	C/C	A/A	G/G	A/A	C/T	C/C	C/T	A/T	C/C	C/C
547	685	APCO-104	A/A	C/C	T/T	C/C	A/A	G/G	C/C	C/C	C/C	A/A	C/C	C/C
548	686	APCO-105	G/G	G/G	C/C	A/A	G/G	G/G	C/T	C/C	C/T	A/A	C/C	G/G
549	687	APCO-106	G/A	G/C	T/T	C/C	G/A	A/A	C/C	C/C	C/C	A/A	C/C	C/C
550	696	APCO-115	G/A	G/C	T/C	C/A	G/G	A/A	C/C	C/C	C/C	A/A	C/C	C/C
551	697	APCO-116	G/G	G/G	T/T	C/C	G/G	A/A	C/C	C/T	C/C	A/A	C/C	C/C
552	698	APCO-117	G/A	G/C	T/C	C/A	G/A	A/G	T/T	C/C	C/T	A/T	C/A	C/G
553	699	APCO-118	G/G	G/G	C/C	A/A	A/A	G/G	C/T	C/T	C/C	T/T	C/A	C/G
554	700	APCO-119	G/G	G/C	T/C	C/A	G/A	A/G	C/T	C/C	C/T	A/T	C/A	C/G
555	710	SMC-1	G/A	G/G	T/T	C/C	G/G	A/A	C/T	C/C	C/C	A/A	C/C	C/C
556	711	SMC-2	G/A	G/G	C/C	C/A	G/G	A/G	C/C	C/C	C/T	A/T	C/C	C/G
557	712	SMC-3	G/G	G/G	T/C	C/A	G/A	A/G	C/T	C/C	C/C	A/A	C/C	C/G
558	713	SMC-4	G/A	G/C	T/C	C/A	G/A	A/G	C/T	C/C	C/C	A/A	C/C	C/G
559	714	SMC-5	G/G	G/G	T/C	C/A	G/G	A/G	C/C	C/C	C/T	A/T	C/A	C/G
560	715	SMC-6	G/G	G/G	C/C	A/A	G/A	G/G	C/C	C/C	C/T	A/T	C/A	C/G
561	716	SMC-8	A/A	C/C	T/T	C/C	G/G	A/A	T/T	C/C	C/C	A/A	C/C	G/G
562	717	SMC-7	G/G	G/G	T/C	C/A	G/A	A/G	C/C	C/T	C/C	A/A	C/C	C/G
563	718	SMC-9	G/A	G/C	T/C	C/A	G/A	A/G	T/T	C/C	C/C	A/A	C/C	C/G
564	719	SMC-10	G/A	G/G	C/C	C/A	G/A	A/G	C/T	C/C	C/C	A/A	C/C	C/G
565	720	SMC-11	G/G	G/G	T/C	C/A	A/A	A/G	C/T	C/C	C/C	A/A	C/C	G/G
566	721	SMC-12	G/G	G/G	T/C	C/A	G/A	A/G	C/C	C/C	C/C	A/A	C/C	C/C
567	722	SMC-13	G/G	G/G	T/T	C/C	G/G	A/A	C/T	C/C	C/C	A/A	C/C	C/C
568	723	SMC-14	G/G	G/G	T/C	C/A	G/G	A/G	C/C	C/C	C/C	A/A	C/A	C/G
569	725	SMC-16	G/A	G/G	T/T	A/A	A/A	A/G	T/T	C/C	C/C	A/T	C/A	C/G
570	726	SMC-17	G/A	G/C	T/C	C/A	G/G	A/G	C/C	C/C	C/T	A/T	C/C	C/G
571	727	SMC-18	G/A	G/C	T/C	C/A	G/G	A/G	C/C	C/C	C/T	A/T	C/C	C/G
572	728	NAS-1	G/A	G/G	T/T	C/C	G/G	A/A	C/T	C/C	C/C	A/A	C/C	C/C
573	729	NAS-2	G/A	G/C	T/C	C/A	G/G	A/G	C/T	C/C	C/T	A/A	C/C	C/G
574	730	NAS-3	A/A	G/C	T/T	C/C	A/A	A/G	C/C	C/C	C/C	A/A	C/C	C/C
575	731	NAS-4	G/A	G/C	T/T	C/C	G/G	A/A	T/T	C/C	C/C	A/A	C/C	C/C
576	732	NAS-5	A/A	C/C	T/T	C/C	G/G	A/A	C/T	C/C	C/C	A/A	C/C	C/C
577	733	NAS-6	G/A	G/C	T/C	C/C	G/A	A/G	C/T	C/C	C/C	A/A	C/C	C/G
578	734	FM-1	G/A	G/C	T/C	C/A	G/A	A/G	C/T	C/C	C/C	A/T	C/A	C/G
579	735	FM-2	G/A	G/C	T/C	C/A	G/G	A/G	C/T	C/C	C/T	A/T	C/A	C/G
580	736	FM-3	A/A	C/C	T/T	C/C	G/G	A/A	C/C	C/C	C/C	A/A	C/C	C/C
581	737	FM-4	G/G	G/G	C/C	A/A	G/A	G/G	C/T	C/T	C/T	A/T	C/A	C/G
582	738	FM-5	G/G	G/G	T/T	C/C	G/G	A/A	C/C	C/C	C/C	A/A	C/C	C/C
583	739	FM-6	G/A	G/G	T/T	C/C	G/G	A/A	C/T	C/C	C/C	A/A	C/C	C/G
584	740	FM-7	G/A	G/C	T/C	C/A	G/G	A/G	C/C	C/C	C/T	A/T	C/C	C/G
585	741	FM-8	G/A	G/C	T/C	C/A	G/A	A/G	C/C	C/T	C/C	A/A	C/A	C/G
586	742	FM-9	A/A	C/C	T/T	C/C	G/G	A/A	C/T	C/C	C/C	A/A	C/C	C/C
587	743	FM-10	A/A	C/C	T/T	C/C	G/G	A/A	T/T	C/C	C/C	A/A	C/C	C/C
588	744	FM-11	G/A	G/C	T/C	C/A	G/G	A/G	C/C	C/C	C/T	A/T	C/C	C/G
589	745	FM-12	G/G	G/G	T/C	C/A	G/G	A/G	C/T	C/C	C/T	A/A	C/A	C/G
590	746	FM-13	G/G	G/G	C/C	A/A	G/G	G/G	C/C	C/T	C/C	A/T	C/A	C/G
591	748	FM-15	G/A	G/G	C/C	C/A	G/A	A/G	C/C	C/T	C/C	A/A	C/C	C/G
592	749	FM-16	A/A	G/G	T/T	C/C	G/G	A/A	T/T	C/C	C/C	A/A	C/C	C/C
593	750	FM-17	A/A	C/C	T/T	C/C	G/G	A/A	C/C	C/C	C/C	A/A	C/C	C/C
594	751	FM-18	G/G	C/C	T/C	C/A	A/A	A/A	C/C	C/T	C/C	A/A	C/C	C/C
595	752	KFM-1	G/G	C/C	C/C	A/A	A/A	A/A	T/T	C/C	C/C	T/T	A/A	G/G
596	753	KFM-2	G/A	G/G	T/C	C/A	G/A	G/G	C/T	C/C	C/C	A/A	C/C	G/G
597	754	KFM-3	G/G	C/C	C/C	A/A	A/A	G/G	C/T	C/T	C/C	A/A	C/C	C/G
598	755	KFM-4	G/A	G/G	T/T	C/C	G/G	A/G	C/C	C/C	C/T	A/T	C/A	C/G
599	756	KFM-5	A/A	G/G	T/T	C/C	G/G	A/A	C/C	C/C	C/C	A/A	C/A	C/C
600	757	KFM-6	G/A	G/C	T/C	C/A	G/A	A/G	C/T	C/T	C/C	A/A	C/C	C/G
601	758	KFM-7	G/G	G/G	T/C	C/A	G/A	G/G	C/C	C/C	C/C	A/A	C/C	G/G
602	759	KFM-8	G/A	G/C	T/C	C/A	G/A	A/A	C/T	C/C	C/C	A/A	C/C	C/C
603	760	KFM-9	G/A	G/G	T/C	C/A	G/A	A/A	C/C	C/T	T/T	A/A	C/C	G/G
604	761	KFM-10	G/G	G/G	C/C	A/A	A/A	A/A	T/T	C/C	C/C	A/A	C/C	C/C
605	762	KFM-11	G/G	G/C	C/C	A/A	A/A	A/G	C/T	C/T	C/C	A/A	C/A	C/G
606	763	KFM-12	G/G	G/G	C/C	A/A	A/A	G/G	T/T	C/C	T/T	T/T	C/A	G/G
607	764	KFM-13	G/A	G/C	T/C	C/A	G/G	A/G	C/C	C/C	C/T	A/T	C/A	C/G
608	765	KFM-14	G/G	G/C	T/T	C/C	G/G	A/G	C/C	C/C	C/C	A/T	C/C	C/G
609	766	KFM-15	G/G	G/G	C/C	A/A	A/A	G/G	C/T	C/T	C/C	A/A	C/C	G/G
610	767	KFM-16	A/A	C/C	T/T	C/C	G/G	A/A	C/C	C/T	C/C	A/A	C/C	C/C
611	768	KFM-17	G/G	G/C	T/C	C/A	G/A	A/G	C/T	C/T	C/C	A/A	C/C	C/G
612	769	KFM-18	G/G	G/C	T/T	C/A	G/G	A/G	C/C	C/C	C/C	A/T	C/A	C/G
613	770	KFM-19	G/G	G/C	T/T	C/C	G/G	G/G	C/C	C/C	C/C	A/A	C/C	G/G
614	771	KFM-20	A/A	G/G	T/C	C/A	G/A	A/A	C/T	C/C	C/C	A/T	C/C	C/G
615	772	KFM-21	G/A	G/C	T/C	C/A	G/G	A/G	C/C	C/T	C/T	A/T	C/C	C/G
616	773	KFM-22	G/G	G/G	C/C	A/A	A/A	G/G	C/T	C/T	C/C	A/A	C/C	G/G
617	775	PCOS-1	G/G	G/G	C/C	A/A	A/A	G/G	C/C	C/T	T/T	T/T	A/A	G/G
618	776	PCOS-2	G/G	G/G	T/C	C/A	G/A	A/G	T/T	C/C	C/C	A/A	C/A	G/G
619	777	PCOS-3	G/G	G/G	C/C	A/A	G/G	G/G	C/C	C/T	C/C	A/A	C/C	C/G
620	778	PCOS-4	G/G	G/C	T/T	C/C	A/A	A/A	C/T	C/C	C/C	A/A	C/C	C/C
621	779	PCOS-5	G/A	G/C	T/C	C/A	A/A	A/G	C/C	C/C	C/T	A/T	C/C	C/G
622	780	PCOS-6	G/G	G/G	C/C	A/A	G/A	G/G	C/T	C/C	C/T	A/T	C/C	C/G
623	781	PCOS-7	G/G	G/C	T/C	C/A	G/A	A/A	C/C	C/T	C/C	A/A	C/C	C/G
624	782	PCOS-8	G/A	G/C	T/C	C/A	G/A	A/G	C/C	C/T	C/C	A/A	C/C	C/G
625	783	PCOS-9	G/G	G/G	T/T	C/C	G/G	A/A	C/C	C/C	C/C	A/A	C/C	C/C
626	784	PCOS-10	G/A	G/C	T/C	C/A	G/G	A/G	C/T	C/C	T/T	A/A	C/A	C/G
627	785	PCOS-11	G/A	G/C	T/C	C/C	G/G	A/G	C/T	C/C	C/T	A/T	C/A	C/G
628	786	PCOS-12	G/A	G/G	T/C	C/A	G/G	A/A	C/T	C/C	C/C	A/A	C/C	C/C
629	787	PCOS-13	G/G	G/C	T/C	C/A	G/G	A/G	T/T	C/C	C/T	A/A	C/C	C/G
630	788	PCOS-14	G/G	G/G	C/C	A/A	G/A	A/G	T/T	C/C	C/T	A/A	C/C	C/G
631	789	PCOS-15	A/A	G/G	T/T	C/C	G/G	G/G	C/T	C/C	C/T	A/T	C/A	G/G
632	790	PCOS-16	A/A	C/C	T/T	C/A	G/G	A/A	C/T	C/C	C/C	T/T	A/A	G/G
633	791	PCOS-17	G/G	G/C	T/T	C/C	G/G	A/A	C/C	C/C	C/C	A/T	C/A	C/C
634	792	PCOS-18	G/A	G/G	C/C	C/A	G/A	A/G	C/T	C/C	C/C	A/T	C/A	C/G
635	793	PCOS-19	A/A	G/G	T/C	C/C	A/A	A/G	C/C	C/C	C/C	T/T	A/A	G/G
636	794	PCOS-20	G/A	G/C	T/T	C/C	G/G	A/A	C/T	C/C	C/C	A/A	C/C	C/C
637	795	PCOS-21	A/A	C/C	T/T	C/C	A/A	A/A	C/T	C/C	C/C	A/T	C/A	C/C
638	796	PCOS-22	G/A	C/C	T/C	C/A	G/A	A/A	C/T	C/C	C/C	A/A	C/C	C/C
639	797	PCOS-23	G/G	C/C	T/T	C/C	G/G	A/A	C/C	C/C	C/C	A/A	C/C	C/C
640	798	PCOS-24	G/A	G/G	T/C	C/A	G/A	G/G	C/T	C/C	C/T	A/T	C/A	C/G
641	799	PCOS-25	G/G	G/C	T/C	C/A	G/A	A/A	C/C	C/T	C/C	A/A	C/C	C/C
642	800	PCOS-26	A/A	G/G	T/T	C/C	G/G	G/G	C/C	C/C	C/C	A/A	C/C	C/C
643	801	PCOS-27	G/A	G/G	T/T	C/C	G/G	A/G	C/C	C/C	C/T	A/T	C/A	C/G
644	802	PCOS-28	A/A	G/C	T/T	C/C	A/A	A/A	T/T	C/C	C/C	A/A	C/A	C/C
645	803	PCOS-29	G/A	G/G	C/C	C/A	G/A	A/A	C/C	C/T	C/C	A/A	C/C	C/C
646	804	PCOS-30	G/A	C/C	T/C	C/A	G/A	A/G	C/C	C/C	C/C	A/A	C/C	C/C
647	805	PCOS-31	G/A	G/C	T/C	C/A	G/A	A/G	C/C	C/C	C/C	A/A	C/C	C/C
648	806	PCOS-32	A/A	G/C	T/T	C/C	G/G	A/A	C/T	C/C	C/C	A/A	C/C	C/G
649	807	PCOS-33	G/G	C/C	T/T	C/C	G/G	A/A	C/C	C/C	C/C	A/A	C/C	C/C
650	808	PCOS-34	G/A	G/G	T/C	C/A	G/G	A/A	C/C	C/C	C/C	A/A	C/C	C/C
651	809	PCOS-35	G/G	G/C	C/C	A/A	G/A	A/G	C/T	C/T	C/T	A/T	C/A	C/G
652	810	PCOS-36	G/G	G/G	C/C	A/A	A/A	A/G	C/T	C/T	C/C	T/T	C/C	G/G
653	811	PCOS-37	G/A	C/C	T/C	C/A	G/A	A/A	C/T	C/T	C/C	A/A	C/C	C/C
654	812	PCOS-38	G/G	G/G	C/C	A/A	G/A	G/G	C/T	C/T	C/T	T/T	A/A	G/G
655	813	PCOS-39	G/G	G/G	T/C	C/A	G/A	A/G	C/C	C/C	C/C	A/A	C/C	C/C
656	814	PCOS-40	G/G	G/C	T/T	C/C	G/G	A/G	C/C	C/C	C/T	A/A	C/C	C/G
657	815	PCOS-41	G/A	G/G	T/T	C/C	G/G	A/A	C/T	C/C	C/C	A/A	C/C	C/C
658	816	PCOS-42	G/A	G/C	T/C	C/A	G/A	A/A	C/C	C/C	C/C	A/T	C/C	C/C
659	817	PCOS-43	G/A	G/G	T/T	C/C	G/A	A/G	C/T	C/C	C/C	A/A	C/C	C/C
660	818	PCOS-44	G/A	G/G	T/C	C/A	G/A	A/G	C/T	C/T	C/C	A/A	C/A	C/G
661	819	PCOS-45	G/A	G/C	T/C	C/A	G/G	A/G	C/C	C/C	C/T	A/A	C/C	C/C
662	821	PCO-P3	G/A	G/C	T/C	C/A	G/A	A/G	C/C	C/C	C/C	A/A	C/C	C/C
663	822	PCO-P6	G/A	G/G	C/C	C/C	G/A	A/G	C/C	C/C	C/T	A/A	C/C	C/C
664	824	PCO-P10	G/A	G/G	T/T	C/C	G/G	A/A	C/T	C/T	C/C	A/A	C/C	C/G
665	826	PCO-P24	G/A	G/G	T/C	C/A	G/G	A/G	C/T	C/C	C/T	A/A	C/C	C/G
666	827	PCO-P32	G/A	C/C	C/C	C/A	G/A	A/G	C/C	C/T	C/C	A/A	C/C	C/G
667	829	PCO-P47	G/G	G/G	C/C	A/A	A/A	G/G	T/T	C/C	C/C	T/T	A/A	G/G
668	830	PCO-P63	G/A	G/C	T/C	C/A	G/A	A/G	C/T	C/C	C/C	A/A	C/C	C/C
669	831	PCO-P71	G/G	G/C	T/C	A/A	G/A	A/G	C/C	C/C	C/C	A/T	C/C	C/G
670	832	PCO-P72	G/A	G/G	T/T	C/A	G/G	A/A	C/T	T/T	C/C	A/A	C/C	G/G
671	835	PCOS-46	G/A	G/C	T/C	C/A	G/G	A/G	T/T	C/C	C/T	A/T	C/A	G/G
672	836	PCOS-47	A/A	C/C	T/T	C/C	G/G	A/A	C/C	C/C	C/C	A/A	C/C	C/C
673	837	PCOS-48	G/G	G/G	T/C	C/A	G/G	A/G	C/T	C/C	C/T	A/A	C/C	C/G
674	838	PCOS-49	G/G	G/G	C/C	A/A	G/G	G/G	T/T	C/T	T/T	T/T	A/A	G/G
675	839	PCOS-50	G/A	G/G	T/T	C/C	G/G	A/A	C/C	C/C	C/C	A/A	C/C	C/C
676	840	PCOS-51	A/A	G/G	T/T	C/C	G/G	A/A	C/T	C/C	C/C	A/A	C/C	C/C
677	842	PCOS-53	G/A	G/C	T/C	C/A	G/A	A/G	C/C	C/C	C/C	A/A	C/C	C/C
678	843	PCOS-54	G/A	G/C	T/C	C/A	G/G	A/G	C/T	C/C	C/T	A/A	C/C	C/G
679	844	PCOS-55	G/G	G/G	T/T	C/C	G/G	A/A	C/C	T/T	C/C	A/A	C/C	G/G
680	845	PCOS-56	G/G	G/G	C/C	A/A	G/A	A/G	C/T	C/T	C/T	A/T	C/A	C/G
681	846	PCOS-57	G/A	G/C	T/C	C/A	G/A	A/G	C/T	C/C	C/C	A/A	C/C	C/C
682	847	PCOS-58	G/A	G/C	T/C	C/A	G/A	A/G	T/T	C/C	C/C	A/A	C/C	C/G
683	848	PCOS-59	G/G	G/G	C/C	A/A	G/A	G/G	C/T	C/T	C/T	A/T	C/A	C/G
684	849	PCOS-60	G/G	G/G	T/C	C/A	G/A	A/G	C/C	C/C	C/C	A/A	C/C	C/C
685	851	PCOS-62	A/A	C/C	T/T	C/C	G/G	A/A	C/C	C/C	C/C	A/A	C/C	C/C
686	853	PCOS-64	G/G	G/G	T/T	C/C	G/G	A/A	C/C	C/C	C/C	A/A	C/C	C/C
687	854	PCOS-65	G/G	G/G	T/T	C/C	G/G	A/G	C/C	C/C	C/C	A/A	C/C	C/C
688	855	PCOS-66	G/A	G/G	T/C	C/C	G/G	A/A	C/T	C/C	C/C	A/A	C/C	C/C
689	856	PCOS-67	G/G	G/G	T/C	C/A	G/G	A/G	T/T	C/C	C/T	T/T	A/A	G/G
690	857	PCOS-68	G/G	G/G	C/C	A/A	G/A	G/G	C/T	C/C	C/T	T/T	A/A	G/G
691	859	PCOS-70	G/G	G/G	T/C	C/A	G/A	A/G	C/T	C/C	C/C	A/A	C/C	C/C
692	860	PCOS-71	G/A	G/G	T/T	C/C	G/G	A/A	C/T	C/C	C/C	A/A	C/C	C/C
693	861	PCOS-72	A/A	C/C	T/T	C/C	G/G	A/A	C/T	C/C	C/C	A/A	C/C	C/C
694	863	PCOS-74	G/A	G/G	T/T	C/C	G/G	A/A	C/C	C/T	C/C	A/A	C/C	C/C
695	865	PCOS-76	A/A	G/C	T/T	C/A	G/G	A/A	C/T	C/C	C/C	A/A	C/C	C/C
696	866	PCOS-77	G/A	G/C	T/C	C/A	G/G	A/G	C/C	C/T	C/T	A/T	C/C	C/G
697	867	PCOS-78	A/A	G/G	T/T	C/C	G/G	A/A	C/C	C/T	C/C	A/A	C/C	C/C
698	868	PCOS-79	G/G	G/G	T/C	C/A	G/G	A/G	C/T	C/C	C/T	A/A	C/C	C/G
699	869	PCOS-80	G/A	G/G	C/C	C/A	G/A	A/G	C/C	C/C	C/C	A/T	C/C	C/C
700	870	PCOS-81	G/G	G/G	C/C	A/A	G/A	G/G	C/T	C/C	C/T	A/T	C/A	C/G
701	871	PCOS-82	G/A	G/C	T/C	C/A	G/A	A/G	T/T	C/C	C/C	A/A	C/C	C/G
702	872	PCOS-83	G/G	G/G	C/C	A/A	A/A	G/G	T/T	C/C	C/C	T/T	A/A	G/G
703	873	PCOS-84	A/A	C/C	T/T	C/C	G/G	A/A	C/C	C/C	C/C	A/A	C/C	C/C
704	874	PCOS-85	G/G	G/G	T/C	C/A	G/G	A/G	C/T	C/T	C/T	A/T	C/C	C/G
705	875	PCOS-86	G/G	G/G	T/C	C/A	G/G	A/G	C/T	C/C	C/T	A/A	C/C	C/G
706	876	PCOS-87	G/A	G/C	T/C	C/A	G/A	A/G	C/C	C/C	C/C	A/T	C/C	C/C
707	877	PCOS-88	A/A	G/G	T/T	C/C	G/G	A/A	C/T	C/C	C/C	A/A	C/C	C/C
708	878	PCOS-89	G/A	G/C	T/C	C/A	G/A	A/G	T/T	C/C	C/C	A/A	C/C	C/G
709	879	PCOS-90	G/A	G/C	T/C	C/A	G/A	A/G	C/T	C/C	C/C	A/A	C/C	C/C
710	880	PCOS-91	A/A	C/C	T/T	C/C	G/G	A/A	T/T	C/C	C/C	A/A	C/C	C/C
711	881	PCOS-92	G/G	G/G	T/C	C/A	G/A	A/G	C/T	C/C	C/C	A/A	C/C	C/C
712	882	PCOS-93	G/G	G/G	C/C	A/A	G/A	A/G	C/T	C/T	C/T	A/T	C/A	C/G
713	883	PCOS-94	G/G	G/G	T/T	C/C	G/G	A/A	C/C	T/T	C/C	A/A	C/C	G/G
714	884	PCOS-95	G/G	G/G	T/T	C/C	G/G	A/A	C/T	C/C	C/C	A/A	C/C	C/C
715	885	PCOS-96	G/A	G/C	T/T	C/C	G/G	A/A	T/T	C/C	C/C	A/A	C/C	C/C
716	886	PCOS-97	G/G	G/G	T/C	C/A	G/A	A/G	C/C	C/C	C/C	A/A	C/C	C/C
717	887	PCOS-98	G/A	G/G	T/T	C/C	G/G	A/A	C/T	C/C	C/C	A/A	C/C	C/C
718	888	PCOS-99	G/A	G/C	T/C	C/A	G/G	A/G	C/T	C/C	C/T	A/A	C/C	C/G
719	889	PCOS-100	G/G	G/G	T/C	C/A	G/G	A/G	C/T	C/C	C/T	A/A	C/C	C/G
720	890	PCOS-101	A/A	G/G	T/T	C/C	G/G	A/A	T/T	C/C	C/C	A/A	C/C	C/C
721	891	PCOS-102	G/G	G/G	T/C	C/A	G/A	A/G	C/C	C/C	C/C	A/A	C/C	C/C
722	892	PCOS-103	G/A	G/C	T/C	C/A	G/A	A/G	T/T	C/C	C/C	T/T	C/C	G/G
723	893	PCOS-104	G/A	G/C	T/C	C/A	G/G	A/G	T/T	C/C	C/T	A/T	C/A	G/G
724	894	PCOS-105	G/A	G/G	T/T	C/C	G/G	A/A	C/C	C/C	C/C	A/A	C/C	C/C
725	895	PCOS-106	G/A	G/G	C/C	C/A	G/A	A/G	T/T	C/C	C/C	A/A	C/C	C/G
726	896	PCOS-107	A/A	C/C	T/T	C/C	G/G	A/A	T/T	C/C	C/C	A/A	C/C	C/C
727	897	PCOS-108	G/G	G/G	T/C	C/A	G/A	G/G	C/C	C/C	C/C	A/A	C/C	C/C
728	898	PCOS-109	G/G	G/G	T/T	C/C	G/G	A/A	T/T	C/C	C/C	A/A	C/C	C/C
729	899	PCOS-110	G/A	G/G	T/C	C/C	G/G	A/A	C/T	C/C	C/C	A/A	C/C	C/C
730	900	PCOS-111	G/A	G/G	T/C	C/C	G/A	A/A	C/T	C/C	C/C	A/T	C/C	C/C
731	901	PCOS-112	G/A	G/C	T/C	C/A	G/G	A/G	T/T	C/C	C/T	A/T	C/A	C/G
732	902	PCOS-113	G/A	G/C	T/C	C/A	G/G	A/G	C/C	C/T	C/T	A/T	C/C	C/G
733	903	PCOS-114	A/A	G/C	T/T	C/C	G/G	A/A	T/T	C/C	C/C	A/A	C/C	C/C
734	904	PCOS-115	G/G	G/G	C/C	A/A	G/A	G/G	T/T	C/C	C/T	T/T	A/A	G/G
735	905	PCOS-116	G/A	G/G	T/T	C/C	G/G	A/A	T/T	C/C	C/C	A/A	C/C	C/C
736	906	PCOS-117	A/A	G/G	T/T	C/C	G/G	A/A	T/T	C/C	C/C	A/A	C/C	C/C
737	907	PCOS-118	G/A	G/C	T/C	C/A	G/A	A/G	C/C	C/T	C/C	A/A	C/C	C/G
738	908	PCOS-119	G/G	G/G	T/C	C/A	G/A	A/G	T/T	C/C	C/C	A/A	C/C	C/G
739	910	PCOS-121	G/A	G/G	T/T	C/C	A/A	G/G	T/T	C/C	C/T	A/A	C/C	C/G
740	911	PCOS-122	G/A	C/C	T/T	C/C	A/A	G/G	C/C	C/C	T/T	A/A	C/C	C/G
741	912	PCOS-123	G/G	G/G	T/T	C/C	G/G	G/G	C/C	C/C	C/C	A/A	C/C	C/G
742	913	PCOS-124	G/A	G/C	T/C	C/A	G/G	A/G	C/T	C/C	C/C	A/T	C/C	C/C
743	915	PCOS-126	G/A	G/C	T/T	C/C	G/A	G/G	C/T	C/C	T/T	A/A	C/C	G/G
744	916	PCOS-127	G/G	G/G	T/C	C/A	G/A	A/G	C/T	C/C	C/T	A/T	C/C	C/C
745	917	PCOS-128	G/G	G/G	C/C	A/A	G/G	A/A	T/T	C/T	C/C	A/A	C/C	C/C
746	918	PCOS-129	G/G	G/G	T/C	C/A	G/A	A/G	C/C	C/C	C/T	A/A	C/C	C/C
747	919	PCOS-130	G/A	G/C	T/C	C/A	G/G	A/G	C/T	C/C	C/T	A/A	C/C	C/C
748	920	PCOS-131	G/A	G/C	T/C	C/A	G/G	A/G	C/T	C/C	C/T	A/T	C/C	C/G
749	921	PCOS-132	G/G	G/G	T/C	C/A	G/A	A/G	C/C	C/T	C/C	A/T	C/A	C/G
750	922	PCOS-133	G/G	G/G	C/C	A/A	G/G	A/A	C/C	C/C	C/C	A/A	C/C	C/C
751	923	PCOS-134	G/A	G/C	T/C	C/A	G/G	A/G	C/T	C/C	C/C	A/A	C/C	C/G
752	924	PCOS-135	G/G	G/G	T/C	C/A	G/G	A/G	C/C	C/C	C/C	A/A	C/C	C/C
753	925	PCOS-136	A/A	C/C	T/T	C/C	A/A	G/G	C/T	C/C	C/C	A/A	C/C	C/C
754	926	PCOS-137	G/A	G/C	T/C	C/A	G/G	A/G	C/T	C/C	C/C	A/T	C/C	C/G
755	927	PCOS-138	G/G	G/G	C/C	A/A	G/G	A/A	C/C	C/T	C/C	A/T	C/C	C/C
756	928	PCOS-139	G/G	G/G	T/T	C/C	G/G	G/G	C/C	C/C	T/T	A/A	A/A	G/G
757	929	PCOS-140	G/G	G/G	T/T	C/C	G/G	G/G	C/C	C/C	C/C	A/A	C/C	C/G
758	930	PCOS-141	G/G	G/G	T/C	C/A	G/G	A/G	C/C	C/T	C/C	A/T	C/C	C/C
759	931	PCOS-142	G/A	G/C	T/C	C/A	G/G	A/G	C/T	C/C	C/C	A/A	C/C	C/G
760	932	PCOS-143	G/G	G/G	C/C	A/A	G/G	A/A	T/T	C/C	C/C	A/A	C/C	C/C
761	933	PCOS-144	G/G	G/G	T/T	C/C	G/G	G/G	C/C	C/C	C/C	A/A	C/C	C/G
762	934	PCOS-145	G/G	G/G	T/C	C/A	G/G	A/G	C/C	C/T	C/C	A/T	C/C	C/G
763	935	PCOS-146	G/G	G/G	C/C	A/A	G/G	A/A	C/C	C/C	C/C	A/A	C/C	C/C
764	936	PCOS-147	A/A	G/G	T/T	C/C	G/A	G/G	C/C	C/C	C/C	A/A	C/C	C/G
765	937	PCOS-148	G/G	G/G	C/C	A/A	G/G	A/A	C/C	C/T	C/C	A/T	C/C	C/C
766	938	PCOS-149	G/G	G/G	T/C	C/A	G/G	A/G	C/C	C/C	C/C	A/A	C/C	C/C
767	939	PCOS-150	A/A	G/C	T/C	C/A	G/A	A/G	C/T	C/T	C/C	A/T	C/A	C/G
768	940	PCOS-151	G/G	G/G	T/C	C/A	G/G	A/G	C/T	C/T	C/C	A/T	C/A	C/G
769	942	PCOS-153	G/A	G/C	T/C	C/A	G/G	A/G	C/T	C/C	C/C	A/A	C/C	C/G
770	943	PCOS-154	G/A	G/C	T/C	C/A	G/A	A/G	C/T	C/C	C/T	A/T	C/C	C/G
771	944	PCOS-155	G/G	G/G	T/T	C/C	G/G	A/G	C/C	C/C	C/C	A/A	C/C	C/C
772	945	PCOS-156	G/G	G/G	T/T	C/C	G/G	G/G	C/C	C/C	C/C	A/A	C/C	C/G
773	946	PCOS-157	G/A	C/C	T/T	C/C	A/A	G/G	C/C	C/C	T/T	A/A	A/A	C/G
774	947	PCOS-158	G/G	G/G	T/C	C/A	G/G	A/G	C/C	C/C	C/C	A/T	C/C	C/C
775	948	PCOS-159	G/G	G/G	T/C	C/A	G/G	A/G	C/C	C/C	C/C	A/A	C/C	C/C
